# Supplementary material for: Molecular Network-Based Identification of Competing Endogenous RNAs in Thyroid Carcinoma
Source: Genes (Basel). 2018 Jan 19;9(1):44. doi: 10.3390/genes9010044 (PMC5793195; doi:10.3390/genes9010044)
Supplement: Supplementary file 1 [file genes-09-00044-s001.zip]

Archive with 5 entries (4 files):
- supplementary materials/
- supplementary materials/Table S1 Survival analysis of key driver RNAs.xlsx
- supplementary materials/Table S2 Up- and down-regulated differential RNAs.xlsx
- supplementary materials/Table S3 Function enrichment of differential expressed RNAs on Gene ont.txt
- supplementary materials/Table S4 Function enrichment of differential expressed RNAs on KEGG pathways.txt
