# Supplementary material for: Molecular Network-Based Identification of Competing Endogenous RNAs in Thyroid Carcinoma
Source: Genes (Basel). 2018 Jan 19;9(1):44. doi: 10.3390/genes9010044 (PMC5793195; doi:10.3390/genes9010044)
Supplement: Supplementary file 1 [file genes-09-00044-s001.zip › supplementary materials/Table S1 Survival analysis of key driver RNAs.xlsx]

## Sheet: Sheet1
From	Ensembl_id	gene_symbol	survival_pvalue	From	miRNA_id	survival_pvalue
WGCNA	ENSG00000066382	MPPED2	0.196865	miRcode	hsa-mir-507	0.768043
	ENSG00000080493	SLC4A4	0.073917		hsa-mir-375	0.03331
	ENSG00000134042	MRO	0.041666		hsa-mir-31	0.240387
	ENSG00000159216	RUNX1	0.728434		hsa-mir-144	0.627442
	ENSG00000132334	PTPRE	0.074184		hsa-mir-184	0.875087
	ENSG00000147606	SLC26A7	0.152459		hsa-mir-187	0.82248
	ENSG00000163898	LIPH	0.045489	miRcode & WGCNA	hsa-mir-221	0.324941
	ENSG00000149573	MPZL2	0.221949	miRcode & WGCNA	hsa-mir-222	0.444387
	ENSG00000105976	MET	0.21621	WGCNA	hsa-mir-4709	0.225671
	ENSG00000143217	NECTIN4	0.158707
	ENSG00000110042	DTX4	0.009879
	ENSG00000115363	EVA1A	0.146151
	ENSG00000164199	ADGRV1	0.121527
	ENSG00000184500	PROS1	0.138555
	ENSG00000006534	ALDH3B1	0.601264
	ENSG00000066248	NGEF	0.744657
	ENSG00000124145	SDC4	0.083875
	ENSG00000227076	RP11-4C20.4	0.337273
	ENSG00000132561	MATN2	0.062756
	ENSG00000013619	MAMLD1	0.012272
	ENSG00000146267	FAXC	0.492978
	ENSG00000014914	MTMR11	0.348365
	ENSG00000167600	CYP2S1	0.481399
	ENSG00000131981	LGALS3	0.108519
	ENSG00000184574	LPAR5	0.002705
	ENSG00000161714	PLCD3	0.150542
	ENSG00000163347	CLDN1	0.006006
	ENSG00000237187	NR2F1-AS1	0.462993
	ENSG00000197249	SERPINA1	0.573147
	ENSG00000184292	TACSTD2	0.024801
	ENSG00000197635	DPP4	0.194114
	ENSG00000131435	PDLIM4	0.047666
	ENSG00000182580	EPHB3	0.669436
	ENSG00000141738	GRB7	0.125682
	ENSG00000196878	LAMB3	0.283734
	ENSG00000162545	CAMK2N1	0.237243
	ENSG00000205403	CFI	0.74554
	ENSG00000237525	AC012668.2	0.023052
	ENSG00000183317	EPHA10	0.452999
	ENSG00000256268	RP11-221N13.3	0.029693
	ENSG00000101282	RSPO4	0.044973
	ENSG00000109586	GALNT7	0.024007
	ENSG00000187045	TMPRSS6	0.970643
	ENSG00000162490	DRAXIN	0.836774
	ENSG00000044524	EPHA3	0.20322
	ENSG00000138722	MMRN1	0.523504
	ENSG00000189056	RELN	0.385255
	ENSG00000140545	MFGE8	0.119027
	ENSG00000117707	PROX1	0.018887
	ENSG00000139318	DUSP6	0.281209
	ENSG00000153246	PLA2R1	0.177244
	ENSG00000168702	LRP1B	0.052964
	ENSG00000173227	SYT12	0.338747
	ENSG00000173898	SPTBN2	0.312516
	ENSG00000064270	ATP2C2	0.030458
	ENSG00000138622	HCN4	0.211314
	ENSG00000062038	CDH3	0.029622
	ENSG00000159166	LAD1	0.546861
	ENSG00000104723	TUSC3	0.011202
	ENSG00000198626	RYR2	0.116821
	ENSG00000105376	ICAM5	0.097618
	ENSG00000198774	RASSF9	0.822677
	ENSG00000124602	UNC5CL	0.977187
	ENSG00000141524	TMC6	0.281815
	ENSG00000164855	TMEM184A	0.800366
	ENSG00000147257	GPC3	0.506059
	ENSG00000145087	STXBP5L	0.022165
	ENSG00000253250	C8orf88	0.114718
	ENSG00000152580	IGSF10	0.31762
	ENSG00000167105	TMEM92	0.558517
	ENSG00000198682	PAPSS2	0.010538
	ENSG00000205334	LINC01460	0.479011
	ENSG00000117308	GALE	0.284249
	ENSG00000271367	RP3-483K16.4	0.438308
	ENSG00000109861	CTSC	0.851405
	ENSG00000150625	GPM6A	0.00723
	ENSG00000130226	DPP6	0.018313
	ENSG00000075035	WSCD2	0.027231
	ENSG00000166589	CDH16	0.03834
	ENSG00000230918	AC008063.2	0.024475
	ENSG00000128536	CDHR3	0.059897
	ENSG00000137142	IGFBPL1	0.040212
	ENSG00000138356	AOX1	0.138768
	ENSG00000171368	TPPP	0.239181
	ENSG00000261316	CTC-400I9.1	0.078904
	ENSG00000105717	PBX4	0.386958
	ENSG00000237396	LINC01384	0.264684
	ENSG00000074706	IPCEF1	0.204154
	ENSG00000104313	EYA1	0.009024
	ENSG00000141431	ASXL3	0.05281
	ENSG00000144821	MYH15	0.291624
	ENSG00000188910	GJB3	0.110449
	ENSG00000006625	GGCT	0.01974
	ENSG00000182348	ZNF804B	0.51576
	ENSG00000247416	RP11-629G13.1	0.207713
	ENSG00000162576	MXRA8	0.504287
	ENSG00000111262	KCNA1	0.003855
	ENSG00000196218	RYR1	0.085187
	ENSG00000157680	DGKI	0.059242
	ENSG00000228750	RP11-242F24.1	0.111083
	ENSG00000255480	RP4-710M3.2	0.603564
	ENSG00000258820	RP11-293M10.2	0.83527
	ENSG00000109832	DDX25	0.930459
	ENSG00000115112	TFCP2L1	0.046301
	ENSG00000164325	TMEM174	0.119571
	ENSG00000165568	AKR1E2	0.006472
	ENSG00000206129	CTD-2008L17.2	0.310175
	ENSG00000213759	UGT2B11	0.337303
	ENSG00000251405	CTB-109A12.1	0.690167
	ENSG00000103811	CTSH	0.082464
	ENSG00000149972	CNTN5	0.263222
	ENSG00000150672	DLG2	0.696111
	ENSG00000250696	RP11-704M14.1	0.752283
	ENSG00000253105	KB-1448A5.1	0.319364
	ENSG00000267014	LINC01532	0.53622
	ENSG00000279694	RP11-5O23.2	0.2985
	ENSG00000104044	OCA2	0.056742
	ENSG00000122145	TBX22	0.213515
	ENSG00000157111	TMEM171	0.147365
	ENSG00000160182	TFF1	0.15428
	ENSG00000183888	C1orf64	0.002682
	ENSG00000197826	C4orf22	0.276764
	ENSG00000251599	RP11-232L2.2	0.622315
	ENSG00000253141	CTB-164N12.1	0.639863
	ENSG00000253288	RP11-238K6.1	0.111555
	ENSG00000254489	RP5-1024C24.1	0.111212
	ENSG00000267057	RP11-456O19.2	0.478486
	ENSG00000267399	RP11-456O19.5	0.116863
	ENSG00000267712	LINC01539	0.101062
	ENSG00000267732	RP11-456O19.3	0.279392
	ENSG00000072041	SLC6A15	0.148415
	ENSG00000082482	KCNK2	0.020536
	ENSG00000099954	CECR2	0.18052
	ENSG00000101746	NOL4	0.254779
	ENSG00000109205	ODAM	0.050311
	ENSG00000114805	PLCH1	0.710564
	ENSG00000139304	PTPRQ	0.086291
	ENSG00000145362	ANK2	0.00417
	ENSG00000164761	TNFRSF11B	0.037086
	ENSG00000170743	SYT9	0.004986
	ENSG00000171236	LRG1	0.015228
	ENSG00000183775	KCTD16	0.276293
	ENSG00000185774	KCNIP4	0.185584
	ENSG00000188039	NWD1	0.295648
	ENSG00000204065	TCEAL5	0.153058
	ENSG00000204282	TNRC6C-AS1	0.195887
	ENSG00000205038	PKHD1L1	0.005957
	ENSG00000223838	AC007091.1	0.170796
	ENSG00000225913	RP11-57C13.6	0.057494
	ENSG00000227712	RP11-418J17.3	0.272848
	ENSG00000227726	AP001271.3	0.011851
	ENSG00000227863	AC002383.2	0.195978
	ENSG00000231738	TSPAN19	0.076973
	ENSG00000232680	AC002511.3	0.207186
	ENSG00000233363	AC006019.4	0.416534
	ENSG00000235070	AC068138.1	0.056355
	ENSG00000236532	AL035610.2	0.247651
	ENSG00000249926	RP11-495K9.6	0.138529
	ENSG00000250243	RP11-120A1.1	0.026063
	ENSG00000253939	RP11-44K6.3	0.84878
	ENSG00000255311	RP11-160H12.2	0.647685
	ENSG00000256542	RP13-895J2.3	0.110421
	ENSG00000257008	GPR142	0.731176
	ENSG00000267489	CTC-360P9.4	0.894053
	ENSG00000267746	RP11-379L18.1	0.065106
	ENSG00000270124	RP11-118F19.1	0.058948
	ENSG00000272904	RP11-392E22.11	0.086301
	ENSG00000273919	RP11-384G23.1	0.195381
	ENSG00000279444	RP11-715H19.2	0.024867
	ENSG00000280623	PCAT14	0.086874
	ENSG00000141639	MAPK4	0.054726
	ENSG00000145242	EPHA5	0.05077
	ENSG00000152292	SH2D6	0.045555
	ENSG00000157502	MUM1L1	0.005638
	ENSG00000203730	TEDDM1	0.291872
	ENSG00000205549	C9orf92	0.494765
	ENSG00000248479	RP11-807H7.2	0.047693
	ENSG00000250846	EPHA5-AS1	0.065091
	ENSG00000251189	CTD-2196P11.2	0.026705
	ENSG00000253968	CTB-32H22.1	0.498074
	ENSG00000258853	RP11-30G8.1	0.425711
	ENSG00000263312	RP11-459C13.1	0.167849
	ENSG00000109182	CWH43	0.096737
	ENSG00000112232	KHDRBS2	0.018417
	ENSG00000112562	SMOC2	0.269098
	ENSG00000133124	IRS4	0.006969
	ENSG00000135824	RGS8	0.079009
	ENSG00000151812	SLC35F4	0.686862
	ENSG00000160181	TFF2	0.309199
	ENSG00000165164	CFAP47	0.089799
	ENSG00000169435	RASSF6	0.023513
	ENSG00000174482	LINGO2	0.161925
	ENSG00000183682	BMP8A	0.001737
	ENSG00000213121	RP11-306O13.1	0.187344
	ENSG00000228031	AC078842.3	0.091492
	ENSG00000233928	RP11-305F18.1	0.027108
	ENSG00000256943	RP13-895J2.2	0.029781
	ENSG00000258117	RP11-1022B3.1	0.024871
	ENSG00000258675	RP11-299L17.3	0.103893
	ENSG00000260412	RP11-438B23.2	0.072476
	ENSG00000266524	GDF10	0.116055
	ENSG00000280220	RP11-560A15.6	0.842895
	ENSG00000133800	LYVE1	0.705868
	ENSG00000155511	GRIA1	0.577156
	ENSG00000163472	TMEM79	0.944283
	ENSG00000270000	RP3-449M8.9	0.026436
	ENSG00000258098	RP11-89K22.1	0.956551
	ENSG00000167311	ART5	0.967501
	ENSG00000270607	RP11-359E10.1	0.368499
	ENSG00000259803	SLC22A31	0.664909
	ENSG00000204839	MROH6	0.321069
	ENSG00000153993	SEMA3D	0.003646
	ENSG00000175832	ETV4	0.374326
	ENSG00000119655	NPC2	0.031382
	ENSG00000105711	SCN1B	0.290357
	ENSG00000102539	MLNR	0.153509
	ENSG00000136929	HEMGN	0.30717
	ENSG00000184608	FAM167A-AS1	0.037594
	ENSG00000214814	FER1L6	0.00711
	ENSG00000165300	SLITRK5	0.160376
	ENSG00000183696	UPP1	0.880279
	ENSG00000273143	RP11-525A16.4	0.252304
	ENSG00000129654	FOXJ1	0.500346
	ENSG00000163485	ADORA1	0.157001
	ENSG00000232939	RP11-406O23.2	0.539059
	ENSG00000105327	BBC3	0.987636
	ENSG00000188483	IER5L	0.30541
	ENSG00000154258	ABCA9	0.079231
	ENSG00000174791	RIN1	0.63332
	ENSG00000196666	FAM180B	0.781635
	ENSG00000248144	ADH1C	0.390986
	ENSG00000011028	MRC2	0.552919
	ENSG00000104783	KCNN4	0.475538
	ENSG00000101489	CELF4	0.794028
	ENSG00000168490	PHYHIP	0.624972
	ENSG00000174567	GOLT1A	0.207198
	ENSG00000277363	SRCIN1	0.120775
	ENSG00000120875	DUSP4	0.596773
	ENSG00000186007	LEMD1	0.450411
	ENSG00000233431	RP11-63N8.3	0.102135
	ENSG00000255599	AP000997.1	0.163479
	ENSG00000160180	TFF3	0.096441
	ENSG00000124813	RUNX2	0.495416
	ENSG00000168754	FAM178B	0.658354
	ENSG00000228917	RP11-544M22.8	0.516903
	ENSG00000255689	RP11-136I14.5	0.232328
	ENSG00000263718	RP11-285E9.6	0.38543
	ENSG00000262995	CTD-2194A8.2	0.522189
	ENSG00000102271	KLHL4	0.138043
	ENSG00000232079	AL035610.1	0.066289
	ENSG00000112539	C6orf118	0.043
	ENSG00000230587	AC093609.1	0.52927
	ENSG00000101938	CHRDL1	0.114467
	ENSG00000153823	PID1	0.194287
	ENSG00000126218	F10	0.647777
	ENSG00000143196	DPT	0.971143
	ENSG00000255027	RP11-680F20.9	0.448374
	ENSG00000111087	GLI1	0.094564
	ENSG00000111339	ART4	0.576156
	ENSG00000164530	PI16	0.461049
	ENSG00000168079	SCARA5	0.106543
	ENSG00000174348	PODN	0.108156
	ENSG00000177363	LRRN4CL	0.033469
	ENSG00000196616	ADH1B	0.635735
	ENSG00000094963	FMO2	0.958785
	ENSG00000143867	OSR1	0.089374
	ENSG00000162383	SLC1A7	0.214022
	ENSG00000238120	LINC01589	0.084029
	ENSG00000241151	RP11-454C18.1	0.199743
	ENSG00000100012	SEC14L3	0.748694
