# Supplementary material for: Molecular Network-Based Identification of Competing Endogenous RNAs in Thyroid Carcinoma
Source: Genes (Basel). 2018 Jan 19;9(1):44. doi: 10.3390/genes9010044 (PMC5793195; doi:10.3390/genes9010044)
Supplement: Supplementary file 1 [file genes-09-00044-s001.zip › supplementary materials/Table S2 Up- and down-regulated differential RNAs.xlsx]

## Sheet: lnc_up
ensemble_id	gene_symbol	logFC	logCPM	F	PValue	FDR
ENSG00000262772	RP11-353N14.2	3.9967	6.72762	341.703	5.34188e-60	1.98291e-56
ENSG00000267750	RUNDC3A-AS1	2.18629	9.17812	308.973	1.38292e-55	2.93336e-52
ENSG00000260912	RP11-363E7.4	2.05774	9.75529	284.292	4.76303e-52	7.85795e-49
ENSG00000279771	AP000997.3	3.93284	4.77075	272.952	2.17581e-50	2.93695e-47
ENSG00000233542	RP11-547D24.1	3.6389	5.36011	269.736	6.51345e-50	8.05931e-47
ENSG00000250343	CTC-255N20.1	3.30878	7.4518	242.069	1.22914e-45	1.30359e-42
ENSG00000262691	CTC-277H1.7	2.3471	7.05798	230.863	5.03987e-44	4.677e-41
ENSG00000256268	RP11-221N13.3	4.83382	7.32803	226.724	3.04241e-43	2.15113e-40
ENSG00000250748	RP11-230G5.2	5.64928	7.63359	212.907	4.45276e-41	2.44869e-38
ENSG00000237512	UNC5B-AS1	5.2053	6.48697	210.833	9.38045e-41	4.6427e-38
ENSG00000273132	RP11-350J20.12	4.80409	6.32591	206.6	4.37511e-40	2.03005e-37
ENSG00000235978	AC018816.3	3.31171	8.03462	205.429	6.64742e-40	2.99094e-37
ENSG00000223914	AC079630.2	5.46228	9.80922	203.685	1.30243e-39	5.6878e-37
ENSG00000260577	RP11-615I2.2	2.59677	6.49903	201.222	2.61605e-39	1.1098e-36
ENSG00000247675	LRP4-AS1	4.38659	6.2058	199.652	5.60941e-39	2.25104e-36
ENSG00000256969	RP11-320N7.2	3.48211	6.80502	190.65	1.58088e-37	5.45883e-35
ENSG00000262884	CTD-3060P21.1	2.48371	5.30352	189.443	2.02479e-37	6.68091e-35
ENSG00000260992	DOCK9-AS2	2.16487	9.79781	186.002	8.77709e-37	2.83309e-34
ENSG00000225342	AC079630.4	4.09941	11.0021	186.052	9.24503e-37	2.92064e-34
ENSG00000274565	CTD-3035K23.7	3.83879	7.20201	183.437	2.44831e-36	6.99086e-34
ENSG00000226363	HAGLROS	4.12055	5.85805	179.685	9.96615e-36	2.74032e-33
ENSG00000225285	RP4-758J18.10	3.27048	7.10339	179.141	1.22904e-35	3.25872e-33
ENSG00000237463	RP11-280O1.2	7.27234	10.1177	178.233	1.79122e-35	4.66598e-33
ENSG00000204282	TNRC6C-AS1	2.82924	10.8444	176.623	3.28276e-35	8.40385e-33
ENSG00000257849	RP11-547C5.1	5.17028	5.26714	173.514	1.06532e-34	2.59309e-32
ENSG00000224020	MIR181A2HG	2.17481	8.36636	172.605	1.40983e-34	3.32273e-32
ENSG00000255689	RP11-136I14.5	2.86694	3.74118	169.656	3.90762e-34	7.94799e-32
ENSG00000268307	CTD-2619J13.13	4.10261	7.65954	170.029	4.12931e-34	8.2854e-32
ENSG00000230918	AC008063.2	4.77803	5.48128	169.607	4.79144e-34	9.48578e-32
ENSG00000197301	RP11-366L20.2	3.05328	9.44508	167.13	1.26213e-33	2.43379e-31
ENSG00000277840	RP11-103B5.4	2.54549	5.52432	164.909	2.51645e-33	4.69004e-31
ENSG00000262152	LA16c-380H5.1	2.52771	5.40572	164.859	2.52696e-33	4.69004e-31
ENSG00000272482	RP11-474O21.5	4.92735	9.59608	164.357	3.72431e-33	6.74373e-31
ENSG00000242268	RP11-368I23.2	4.90463	5.6532	159.939	2.06306e-32	3.36619e-30
ENSG00000223813	AC007255.8	5.06003	8.73642	159.695	2.29088e-32	3.69728e-30
ENSG00000263718	RP11-285E9.6	2.72125	4.03194	157.814	3.99637e-32	6.11734e-30
ENSG00000272384	RP11-44N11.2	4.46138	7.74086	157.352	5.72648e-32	8.4185e-30
ENSG00000253807	LINC01170	4.17351	5.10088	155.8	1.02251e-31	1.41889e-29
ENSG00000227076	RP11-4C20.4	3.21562	4.82794	154.532	1.56416e-31	2.1307e-29
ENSG00000279713	CTD-3035K23.3	3.1974	5.2744	152.769	3.25462e-31	4.239e-29
ENSG00000261253	AC137932.6	2.11746	4.23766	151.212	5.45225e-31	6.8554e-29
ENSG00000270000	RP3-449M8.9	2.44763	6.83121	151.453	5.49429e-31	6.8554e-29
ENSG00000277945	RP11-677M24.1	4.08873	4.10221	149.796	1.03622e-30	1.26113e-28
ENSG00000267199	RP11-861E21.2	2.7454	6.70252	148.979	1.50453e-30	1.8162e-28
ENSG00000225511	LINC00475	3.45243	6.44298	148.943	1.56185e-30	1.87019e-28
ENSG00000267365	KCNJ2-AS1	2.12575	8.59213	147.678	2.51009e-30	2.85416e-28
ENSG00000260943	RP11-476D10.1	6.26902	10.3884	147.658	2.64395e-30	2.95168e-28
ENSG00000224945	RP11-82L18.2	2.2093	6.70412	144.816	7.49543e-30	7.83747e-28
ENSG00000176912	TYMSOS	2.35685	5.60119	144.248	9.00451e-30	9.28466e-28
ENSG00000256915	RP11-221N13.4	4.08532	3.94288	143.747	1.14892e-29	1.17649e-27
ENSG00000274849	RP11-49I11.4	2.19395	4.31243	143.02	1.44553e-29	1.47009e-27
ENSG00000237187	NR2F1-AS1	3.24526	10.3178	143.266	1.52393e-29	1.53928e-27
ENSG00000255366	RP11-1134I14.8	2.19957	7.37201	143.073	1.55399e-29	1.55903e-27
ENSG00000205334	LINC01460	3.89852	4.47551	143.032	1.58501e-29	1.57948e-27
ENSG00000273143	RP11-525A16.4	3.48075	5.22193	142.904	1.69532e-29	1.67814e-27
ENSG00000232973	CYP1B1-AS1	2.33757	7.26362	142.435	2.03074e-29	1.99685e-27
ENSG00000255599	AP000997.1	2.97255	3.15567	141.002	3.25995e-29	3.18445e-27
ENSG00000274367	LA16c-380H5.6	2.59469	4.12938	140.478	4.02812e-29	3.85867e-27
ENSG00000253616	RP11-875O11.3	3.11603	4.07557	138.807	7.91807e-29	7.44098e-27
ENSG00000203585	RP11-542B15.1	5.52921	7.71381	137.556	1.51672e-28	1.40752e-26
ENSG00000225506	CYP4A22-AS1	2.38517	3.78548	136.635	1.91096e-28	1.75148e-26
ENSG00000260996	RP13-122B23.8	2.02653	5.08728	136.254	2.23124e-28	2.03248e-26
ENSG00000267374	RP11-244M2.1	3.12646	5.46576	136.465	2.26734e-28	2.05277e-26
ENSG00000214797	RP11-1036E20.9	6.48361	8.80919	131.917	1.49419e-27	1.28987e-25
ENSG00000214870	AC004540.5	2.33216	6.18511	130.544	2.45346e-27	2.09362e-25
ENSG00000237978	KCNMB2-AS1	3.25998	3.56409	129.699	3.24487e-27	2.72203e-25
ENSG00000272079	LA16c-380H5.5	2.07377	8.86235	129.764	3.51326e-27	2.91424e-25
ENSG00000260254	AP000997.2	3.27	3.30122	129.226	3.9408e-27	3.25072e-25
ENSG00000271959	CTD-3064M3.7	2.41635	5.30849	129.212	4.09746e-27	3.36128e-25
ENSG00000256717	AP000797.3	2.97298	3.2598	128.471	5.37421e-27	4.33675e-25
ENSG00000279360	RP11-946P6.4	4.00259	3.12239	127.127	9.3426e-27	7.37866e-25
ENSG00000272797	RP11-368I23.3	4.39568	4.89681	126.293	1.47402e-26	1.134e-24
ENSG00000229160	AC009229.6	2.55312	3.36114	125.771	1.63457e-26	1.24462e-24
ENSG00000272043	RP11-44N11.3	4.14537	5.57424	124.667	2.8927e-26	2.16923e-24
ENSG00000254639	CTD-2589M5.5	2.9921	3.0514	124.162	3.17735e-26	2.37072e-24
ENSG00000259005	RP3-449M8.6	2.4785	6.64469	122.722	6.32293e-26	4.64767e-24
ENSG00000260253	RP4-676L2.1	3.46124	3.32016	122.005	7.7713e-26	5.68415e-24
ENSG00000237525	AC012668.2	3.63621	4.67607	122.164	7.95837e-26	5.79244e-24
ENSG00000251085	RP11-893F2.6	4.48736	2.77459	121.915	8.065e-26	5.84142e-24
ENSG00000232259	RP11-4C20.3	2.98376	3.81799	120.875	1.24272e-25	8.78659e-24
ENSG00000260328	RP11-416I2.1	4.94207	5.38401	120.934	1.35526e-25	9.53689e-24
ENSG00000241679	RP11-80H8.4	2.32696	5.54869	119.754	2.06972e-25	1.44278e-23
ENSG00000255866	RP11-221N13.2	4.37882	2.71879	119.015	2.69626e-25	1.86205e-23
ENSG00000260500	CTD-3193O13.1	2.39923	3.31922	117.668	4.73037e-25	3.17812e-23
ENSG00000227517	LINC01483	2.77927	5.7168	117.544	5.4163e-25	3.60633e-23
ENSG00000281852	LINC00891	2.80517	6.00495	116	1.039e-24	6.7367e-23
ENSG00000273177	RP11-368I23.4	4.19846	3.43506	115.729	1.11381e-24	7.1904e-23
ENSG00000234736	FAM170B-AS1	4.33561	4.24947	115.721	1.16723e-24	7.5026e-23
ENSG00000258844	RP11-259K15.2	2.16061	7.92168	114.873	1.66445e-24	1.05615e-22
ENSG00000272970	RP11-329B9.4	2.09112	6.85885	114.768	1.70335e-24	1.07622e-22
ENSG00000227036	LINC00511	3.49549	8.20854	114.845	1.71186e-24	1.07702e-22
ENSG00000267108	RP11-861E21.1	2.91853	4.84543	114.724	1.73217e-24	1.0852e-22
ENSG00000233725	LINC00284	3.97872	5.92254	113.662	2.80208e-24	1.71215e-22
ENSG00000267551	AC005264.2	2.07263	3.56618	112.772	3.68816e-24	2.20813e-22
ENSG00000276851	RP5-875H18.9	3.97635	7.14462	112.634	4.32138e-24	2.56655e-22
ENSG00000231210	LINC01510	4.56829	5.14503	112.541	4.48052e-24	2.65047e-22
ENSG00000273403	RP11-329B9.3	2.03571	5.65053	111.807	5.64938e-24	3.31549e-22
ENSG00000230400	RP11-359G22.2	3.60231	5.11223	111.841	5.96867e-24	3.4754e-22
ENSG00000228917	RP11-544M22.8	3.48239	2.62936	111.071	7.55596e-24	4.33169e-22
ENSG00000259887	RP11-923I11.5	3.58324	4.555	110.795	9.1775e-24	5.22098e-22
ENSG00000264727	RP11-680C21.1	3.7884	7.00925	110.768	9.45945e-24	5.34046e-22
ENSG00000237737	DCTN1-AS1	2.55565	4.45997	110.262	1.0826e-23	6.06583e-22
ENSG00000215498	FAM230B	3.95366	3.95424	108.871	2.04905e-23	1.11444e-21
ENSG00000180458	CTD-3064H18.4	3.20121	6.57315	107.738	3.38884e-23	1.79706e-21
ENSG00000230910	RP3-525N10.2	3.03613	6.82802	107.414	3.88544e-23	2.04578e-21
ENSG00000251179	TMEM92-AS1	3.62516	3.69287	107.297	3.90246e-23	2.04748e-21
ENSG00000232386	RP11-66B24.2	2.02435	5.50891	106.945	4.41511e-23	2.29215e-21
ENSG00000226508	AC104655.3	2.57921	5.20311	106.85	4.78104e-23	2.47348e-21
ENSG00000255345	CTD-2337I7.1	3.15283	3.89417	106.705	4.96771e-23	2.56113e-21
ENSG00000240498	CDKN2B-AS1	2.67352	5.04871	106.431	5.71134e-23	2.92421e-21
ENSG00000263154	RP11-1055B8.2	2.75104	4.80926	105.922	7.07171e-23	3.59591e-21
ENSG00000235770	LINC00607	2.88631	7.18272	105.78	7.76309e-23	3.90733e-21
ENSG00000271857	RP1-244F24.1	3.3826	6.51509	105.707	8.01422e-23	4.02011e-21
ENSG00000253852	CTB-140J7.2	2.44444	3.15436	104.941	1.0176e-22	5.05331e-21
ENSG00000259042	AE000661.50	4.85801	5.45945	104.209	1.51661e-22	7.38314e-21
ENSG00000260679	RP11-643C9.2	2.51507	3.14707	103.922	1.57174e-22	7.62652e-21
ENSG00000249001	RP11-742B18.1	3.65345	3.30811	103.483	1.93548e-22	9.33051e-21
ENSG00000230695	AC012462.1	3.67625	2.71645	103.219	2.12188e-22	1.01634e-20
ENSG00000267874	CTD-2527I21.9	2.8177	2.81367	102.906	2.426e-22	1.15084e-20
ENSG00000251576	LINC01267	2.66301	3.64659	102.609	2.75344e-22	1.28563e-20
ENSG00000278044	XXbac-B33L19.12	4.47262	5.69907	102.405	3.26842e-22	1.50246e-20
ENSG00000259225	RP11-1008C21.1	3.1562	5.74672	100.751	6.59132e-22	2.94783e-20
ENSG00000254839	AF131215.6	3.31508	3.27329	99.6686	9.77546e-22	4.269e-20
ENSG00000250320	CTD-2269F5.1	2.28743	3.93878	99.4347	1.07435e-21	4.66432e-20
ENSG00000274578	RP11-430E17.1	3.07812	3.31483	99.303	1.13698e-21	4.92184e-20
ENSG00000230098	TCERG1L-AS1	2.23956	5.07306	99.1878	1.23173e-21	5.30108e-20
ENSG00000254100	RP11-675F6.4	3.28832	3.06183	98.2232	1.80952e-21	7.58978e-20
ENSG00000270607	RP11-359E10.1	2.45767	7.78918	98.3358	1.85918e-21	7.7761e-20
ENSG00000227066	RP3-340N1.2	2.83578	4.50492	97.8293	2.24745e-21	9.29531e-20
ENSG00000230498	RP4-564M11.2	4.95562	4.40296	97.3897	2.7926e-21	1.13914e-19
ENSG00000253507	CTD-2501M5.1	5.10869	3.77635	96.9851	3.30744e-21	1.33812e-19
ENSG00000271850	RP11-16D22.2	3.51452	3.70321	96.4659	4.03261e-21	1.59822e-19
ENSG00000224189	HAGLR	3.54177	9.09582	96.1682	4.73957e-21	1.85681e-19
ENSG00000274244	RP11-697E22.3	4.42504	3.56453	94.9627	7.84076e-21	2.96233e-19
ENSG00000259342	RP11-519G16.5	3.25285	7.31782	94.7031	8.90812e-21	3.33168e-19
ENSG00000229116	RP11-20J15.3	3.76871	7.71034	94.6118	9.27304e-21	3.45078e-19
ENSG00000171889	MIR31HG	3.03981	7.60266	94.1709	1.12097e-20	4.15066e-19
ENSG00000268460	AC006262.6	4.01474	6.1023	94.1583	1.12725e-20	4.1588e-19
ENSG00000243902	ELFN2	4.46607	2.60246	94.0145	1.12877e-20	4.1588e-19
ENSG00000232461	RP11-644C3.1	2.5126	2.80694	93.8267	1.21043e-20	4.43763e-19
ENSG00000224090	AC097468.4	3.21755	2.80274	92.4749	2.17709e-20	7.69651e-19
ENSG00000206142	KB-1183D5.13	3.6146	2.38478	92.4367	2.21359e-20	7.80698e-19
ENSG00000268906	CTC-518B2.9	4.96574	3.10812	92.5147	2.24755e-20	7.90797e-19
ENSG00000273118	AC079610.1	2.42193	3.91765	92.3913	2.2577e-20	7.92492e-19
ENSG00000206195	DUXAP8	2.90749	6.2714	92.3721	2.43588e-20	8.51009e-19
ENSG00000268621	AC006262.5	4.04677	3.89258	91.3743	3.72447e-20	1.27307e-18
ENSG00000253361	RP11-675F6.3	3.42052	3.77531	91.2582	3.86138e-20	1.315e-18
ENSG00000226968	LINC00423	3.2533	2.88921	91.1091	3.94493e-20	1.33731e-18
ENSG00000251002	AE000661.37	4.46222	8.18869	91.0499	4.33845e-20	1.46148e-18
ENSG00000218416	PP14571	2.16885	6.19899	90.8411	4.67495e-20	1.5669e-18
ENSG00000237742	RP11-624M8.1	2.17723	7.04333	90.8343	4.72426e-20	1.57631e-18
ENSG00000254654	AC068858.1	2.76736	3.8855	89.8286	7.05019e-20	2.32625e-18
ENSG00000279017	RP11-697K23.3	5.34661	5.20902	89.0065	1.05498e-19	3.4127e-18
ENSG00000273443	RP11-54O7.18	3.05021	4.01826	88.4123	1.33423e-19	4.27875e-18
ENSG00000224592	RP5-884C9.2	2.82348	3.71943	88.0647	1.52111e-19	4.85707e-18
ENSG00000234380	LINC01426	2.18888	6.36323	87.8845	1.70235e-19	5.41254e-18
ENSG00000249406	RP11-893F2.5	3.25171	2.75991	87.5049	1.90574e-19	6.02052e-18
ENSG00000243961	RP5-839B4.8	4.6839	4.69763	87.5969	1.94937e-19	6.13535e-18
ENSG00000271830	RP11-1C8.7	2.41153	5.02923	87.4076	2.07506e-19	6.51385e-18
ENSG00000253992	RP11-737F9.1	4.9117	2.98291	87.3999	2.08337e-19	6.52615e-18
ENSG00000230838	LINC01614	4.37172	5.44882	87.3209	2.2011e-19	6.8804e-18
ENSG00000177699	RP11-16K12.1	3.18685	5.81405	87.0346	2.49052e-19	7.72008e-18
ENSG00000251093	RP11-414H23.3	2.74933	3.04233	86.5472	2.90071e-19	8.91712e-18
ENSG00000223715	LINC01208	2.48982	2.80683	86.1221	3.49604e-19	1.0659e-17
ENSG00000269139	CTD-3193O13.8	2.97517	3.11309	85.8114	4.00738e-19	1.2168e-17
ENSG00000260877	RP11-211G23.2	4.23469	4.22863	85.8895	4.10297e-19	1.24328e-17
ENSG00000233532	LINC00460	3.72	3.74328	85.8175	4.18904e-19	1.26678e-17
ENSG00000274245	RP11-357P18.2	2.66557	6.35528	85.3169	5.27985e-19	1.5679e-17
ENSG00000273301	RP11-314B1.2	6.2904	7.66488	85.2597	5.43221e-19	1.60993e-17
ENSG00000231467	RP5-1170K4.7	4.50719	3.17517	84.7869	6.56736e-19	1.91576e-17
ENSG00000275620	FLJ16779	3.78751	7.15263	84.1036	9.02185e-19	2.59605e-17
ENSG00000233293	RP11-410N8.3	4.24289	3.33368	82.918	1.49776e-18	4.21987e-17
ENSG00000256927	RP5-944M2.2	3.9179	2.22413	82.7425	1.5493e-18	4.34857e-17
ENSG00000270160	RP11-264E20.2	2.52699	2.40453	82.5535	1.68423e-18	4.69184e-17
ENSG00000274044	AC011718.2	4.33453	2.74085	81.8951	2.30885e-18	6.3018e-17
ENSG00000275874	PICSAR	2.4838	3.05774	81.7468	2.40619e-18	6.51956e-17
ENSG00000229051	RP5-952N6.1	2.95912	2.50661	81.4464	2.74839e-18	7.40956e-17
ENSG00000275719	CTB-147N14.6	2.13045	4.16131	81.4066	2.79946e-18	7.52041e-17
ENSG00000237594	AP000251.3	2.24286	3.80698	81.4036	2.80091e-18	7.52041e-17
ENSG00000250681	RP3-368B9.2	3.09643	1.87045	81.1763	3.0975e-18	8.30174e-17
ENSG00000214353	VAC14-AS1	2.27803	4.95675	81.1236	3.28297e-18	8.75146e-17
ENSG00000269729	AC006262.4	3.8217	3.57313	80.6705	4.04624e-18	1.07283e-16
ENSG00000260769	RP11-491F9.5	4.19417	5.14851	80.3515	4.71448e-18	1.23676e-16
ENSG00000223764	RP11-54O7.3	2.36988	9.01405	80.2956	4.83292e-18	1.26559e-16
ENSG00000255418	RP11-266A24.1	2.04632	4.90037	79.8875	5.6088e-18	1.45849e-16
ENSG00000226497	RP11-406O16.1	3.48391	2.24586	79.6277	6.15578e-18	1.59235e-16
ENSG00000214145	LINC00887	2.61458	7.47569	79.6594	6.4025e-18	1.64756e-16
ENSG00000204362	RP11-380J14.1	4.40142	3.33112	78.8388	9.12587e-18	2.30444e-16
ENSG00000225007	AC000067.1	2.37133	3.12973	78.1004	1.21401e-17	3.01938e-16
ENSG00000249628	LINC00942	2.08366	5.0079	78.0813	1.2584e-17	3.10895e-16
ENSG00000230506	RP11-416N4.4	3.27295	2.09141	77.983	1.27918e-17	3.15502e-16
ENSG00000176984	AP000679.2	2.56269	3.33879	77.5935	1.5215e-17	3.70955e-16
ENSG00000228718	RP11-145H9.3	2.66169	2.24293	77.3028	1.73196e-17	4.1747e-16
ENSG00000238042	RP11-815M8.1	4.00332	3.57624	76.6154	2.45555e-17	5.80574e-16
ENSG00000251011	TMEM108-AS1	4.47392	4.50065	76.4952	2.60875e-17	6.13863e-16
ENSG00000272239	CTB-108O6.2	2.4265	2.56461	75.9733	3.13515e-17	7.33082e-16
ENSG00000253553	RP11-586K2.1	2.85083	3.26463	75.9159	3.24761e-17	7.56995e-16
ENSG00000250230	RP11-855O10.2	2.27239	4.90782	75.9462	3.27978e-17	7.63295e-16
ENSG00000223485	LINC01615	2.08344	4.61559	75.7981	3.45253e-17	8.0224e-16
ENSG00000230805	AL132709.1	3.9412	3.00822	75.6613	3.71208e-17	8.5746e-16
ENSG00000257219	RP11-54A9.1	3.236	4.0138	74.6291	5.94738e-17	1.33394e-15
ENSG00000197085	NPSR1-AS1	5.14953	3.96109	74.3886	6.67457e-17	1.49028e-15
ENSG00000251361	CTD-2091N23.1	3.36715	2.9206	73.6751	8.88758e-17	1.95211e-15
ENSG00000260807	RP11-161M6.2	2.37413	9.41919	73.7406	8.92805e-17	1.9581e-15
ENSG00000225383	SFTA1P	2.25096	6.10945	73.508	9.86204e-17	2.15341e-15
ENSG00000246363	RP11-13A1.1	2.66961	3.99218	72.4274	1.57996e-16	3.41473e-15
ENSG00000243220	AC006159.4	2.9604	4.12371	71.9948	1.93504e-16	4.15195e-15
ENSG00000258331	RP11-118A3.1	5.87017	4.67403	70.7131	3.4725e-16	7.30308e-15
ENSG00000253983	RP1-16A9.1	2.61248	2.45131	70.1107	4.36239e-16	9.09729e-15
ENSG00000272872	LL22NC03-N14H11.1	2.58348	3.02796	69.8781	4.84536e-16	1.00061e-14
ENSG00000228789	HCG22	2.83499	8.7583	69.6407	5.6284e-16	1.15111e-14
ENSG00000254545	RP11-84A19.3	3.24964	2.67619	69.4796	5.8147e-16	1.18594e-14
ENSG00000260550	RP11-457I16.2	2.60794	1.92184	69.2362	6.47563e-16	1.31174e-14
ENSG00000261538	RP11-3M1.1	4.62302	3.14771	69.1991	6.82575e-16	1.37515e-14
ENSG00000258661	RP11-964E11.2	2.02844	6.43515	68.8021	8.17836e-16	1.63435e-14
ENSG00000265737	RP11-1157N2__B.2	3.58136	3.57727	68.2106	1.06563e-15	2.10685e-14
ENSG00000234308	AC093381.2	2.83632	4.98719	68.1909	1.07952e-15	2.13147e-14
ENSG00000279249	RP11-491F9.3	4.37367	3.55382	68.0963	1.12637e-15	2.21808e-14
ENSG00000225969	ABHD11-AS1	2.28533	8.11533	67.9262	1.21957e-15	2.38895e-14
ENSG00000227094	RP11-565P22.2	3.48575	2.02873	67.2131	1.61891e-15	3.12989e-14
ENSG00000248545	RP11-302F12.3	2.7067	2.13269	67.1537	1.66309e-15	3.21112e-14
ENSG00000236366	RP11-440G9.1	4.21122	2.74327	67.0418	1.79394e-15	3.45479e-14
ENSG00000279478	RP11-200K12.2	3.90985	2.71367	66.4235	2.36496e-15	4.49039e-14
ENSG00000234155	RP11-30P6.6	2.07519	3.99003	65.966	2.8752e-15	5.41764e-14
ENSG00000269289	CTB-92J24.3	2.01336	2.86101	65.8381	3.02331e-15	5.66948e-14
ENSG00000227292	AC009229.5	2.2503	2.63736	65.7253	3.1825e-15	5.94387e-14
ENSG00000230479	AP000695.6	2.23536	3.62759	65.5689	3.43662e-15	6.39436e-14
ENSG00000254896	OPCML-IT1	5.07133	3.10257	65.5701	3.53542e-15	6.55354e-14
ENSG00000237292	RP11-540K16.1	2.31309	2.16016	65.3264	3.81596e-15	7.03843e-14
ENSG00000236963	LINC01141	2.33911	2.62306	65.2185	4.00809e-15	7.37449e-14
ENSG00000278456	RP11-66B24.9	2.15618	2.86324	65.0569	4.31408e-15	7.90808e-14
ENSG00000267461	RP11-120M18.5	2.4072	3.94586	64.8656	4.8033e-15	8.76159e-14
ENSG00000229563	LINC01204	3.5215	4.38746	64.7966	5.03395e-15	9.15981e-14
ENSG00000254431	RP11-550A5.2	2.02904	3.34713	64.2543	6.21968e-15	1.11939e-13
ENSG00000278886	RP11-108A14.1	2.63321	2.31188	64.0843	6.72123e-15	1.20673e-13
ENSG00000279905	RP11-117L5.1	3.94988	9.03752	64.1578	6.74277e-15	1.20914e-13
ENSG00000259839	RP11-491F9.6	3.51791	2.92582	64.1027	6.80642e-15	1.21761e-13
ENSG00000227496	RP11-145A3.1	2.97778	3.15652	64.0748	6.85819e-15	1.22392e-13
ENSG00000267291	CTB-186G2.1	3.06868	3.82768	63.2948	9.92614e-15	1.73596e-13
ENSG00000265579	RP11-713C5.1	3.3847	6.67034	63.2715	1.00951e-14	1.76137e-13
ENSG00000214546	AC087491.2	2.03127	2.63699	63.0692	1.06847e-14	1.86205e-13
ENSG00000240476	LINC00973	3.5618	5.01044	63.0285	1.12726e-14	1.9599e-13
ENSG00000275286	RP11-499A10.3	2.98039	2.65768	62.8627	1.17489e-14	2.03083e-13
ENSG00000268390	CTC-518B2.10	3.81069	2.54041	62.805	1.22419e-14	2.11112e-13
ENSG00000280087	CTB-129P6.7	2.07829	4.54288	62.812	1.22644e-14	2.11255e-13
ENSG00000263958	RP11-676J15.1	4.15405	3.74909	62.7483	1.27943e-14	2.19364e-13
ENSG00000259284	RP11-162I7.1	4.05941	2.51704	62.6878	1.29568e-14	2.21895e-13
ENSG00000263443	RP11-973F15.2	3.18314	2.10456	62.5851	1.33326e-14	2.27259e-13
ENSG00000262188	RP11-353N14.4	2.10645	3.30849	62.5828	1.33466e-14	2.27259e-13
ENSG00000268941	RP5-907D15.4	3.09246	4.14137	62.5817	1.37787e-14	2.34081e-13
ENSG00000231652	RP11-553A21.3	2.08778	4.59662	62.2492	1.58889e-14	2.69313e-13
ENSG00000255082	GRM5-AS1	2.87648	1.9293	62.198	1.59168e-14	2.69479e-13
ENSG00000251095	RP11-115D19.1	4.10855	8.22285	62.245	1.6129e-14	2.72761e-13
ENSG00000236385	RP11-114M1.2	3.16612	2.2369	61.964	1.77168e-14	2.97915e-13
ENSG00000233818	AP000695.4	2.09023	3.37069	61.6109	2.0828e-14	3.47477e-13
ENSG00000182824	AC008132.15	3.3313	1.90065	61.9652	2.09288e-14	3.48766e-13
ENSG00000254054	RP11-156K13.3	2.37038	2.70122	61.2502	2.45729e-14	4.05849e-13
ENSG00000250337	LINC01021	3.51247	4.48985	61.3031	2.47818e-14	4.08845e-13
ENSG00000240541	TM4SF1-AS1	3.07494	5.7906	61.1426	2.66864e-14	4.38803e-13
ENSG00000223392	CLDN10-AS1	4.25614	3.42354	61.0176	2.81977e-14	4.60593e-13
ENSG00000272438	RP11-54O7.16	2.04026	3.05645	60.9048	2.87925e-14	4.69793e-13
ENSG00000249695	RP11-598F7.4	2.40591	4.83274	60.8453	3.04531e-14	4.95255e-13
ENSG00000259054	AE000662.93	2.79101	3.68365	60.7689	3.13721e-14	5.08529e-13
ENSG00000240990	HOXA11-AS	4.41428	3.90267	60.7217	3.23398e-14	5.23073e-13
ENSG00000249007	RP11-510N19.5	2.75716	4.4309	60.5443	3.49916e-14	5.64121e-13
ENSG00000259354	RP11-519G16.3	2.15123	4.39753	60.2146	4.03443e-14	6.39992e-13
ENSG00000251191	LINC00589	2.1274	2.9717	59.7975	4.78825e-14	7.54734e-13
ENSG00000232448	RP11-416N4.1	2.5419	1.9107	59.5868	5.27565e-14	8.2369e-13
ENSG00000267922	AC007193.6	2.60512	2.54733	59.5442	5.38003e-14	8.38223e-13
ENSG00000237074	RP11-6J21.2	2.75708	2.89189	58.9768	7.02798e-14	1.08361e-12
ENSG00000259017	RP11-561B11.6	2.43949	1.71052	58.9382	7.11096e-14	1.09424e-12
ENSG00000224347	SCEL-AS1	2.35692	1.60982	59.2174	7.29294e-14	1.12097e-12
ENSG00000234426	RP11-459O1.2	3.26514	1.934	58.7094	7.90152e-14	1.21075e-12
ENSG00000232835	AC107057.1	2.14157	4.49034	58.3546	9.50449e-14	1.44593e-12
ENSG00000259616	RP11-507B12.2	4.53294	6.12296	57.2896	1.56725e-13	2.31548e-12
ENSG00000271901	RP11-266E6.3	2.57394	2.44436	57.1792	1.60086e-13	2.36043e-12
ENSG00000248587	GDNF-AS1	3.63782	2.87793	57.2153	1.60712e-13	2.36731e-12
ENSG00000259675	RP11-507B12.1	3.67191	3.40608	57.2043	1.62477e-13	2.39094e-12
ENSG00000260997	RP4-647J21.1	3.20074	9.06577	56.9409	1.84074e-13	2.69806e-12
ENSG00000260066	CTD-2587M23.1	3.00416	3.67571	56.3232	2.43646e-13	3.49871e-12
ENSG00000230500	MKX-AS1	3.66424	3.37666	56.0596	2.75603e-13	3.93099e-12
ENSG00000188280	AC007731.1	4.33388	3.25672	55.7318	3.21083e-13	4.56214e-12
ENSG00000254438	RP11-231N3.1	2.72956	1.83691	55.489	3.49996e-13	4.93649e-12
ENSG00000232298	RP11-10N16.3	2.47247	2.10501	54.8657	4.67328e-13	6.48493e-12
ENSG00000231172	AC007099.1	2.36235	2.19204	54.762	4.90388e-13	6.78591e-12
ENSG00000256064	RP11-117L5.4	3.02496	3.93225	54.4906	5.70081e-13	7.83031e-12
ENSG00000259094	RP11-77A13.1	5.04868	3.94134	54.4874	5.72237e-13	7.85266e-12
ENSG00000227188	MGAT3-AS1	2.24308	3.28048	54.4056	5.81516e-13	7.97263e-12
ENSG00000231298	LINC00704	3.32249	3.03228	54.4149	5.87342e-13	8.04507e-12
ENSG00000237571	AC073284.4	2.97448	1.92935	54.3637	5.90001e-13	8.07405e-12
ENSG00000224511	LINC00365	2.45655	4.22865	54.0935	6.83963e-13	9.33408e-12
ENSG00000272724	OR7E47P	2.05418	3.45547	53.9065	7.32078e-13	9.96324e-12
ENSG00000186148	AC013271.3	2.22839	3.73492	53.8148	7.72067e-13	1.04882e-11
ENSG00000273409	RP11-480C22.1	2.16787	3.27607	53.4866	8.89081e-13	1.18929e-11
ENSG00000250986	AC141928.1	2.55923	6.802	53.4193	9.39404e-13	1.25097e-11
ENSG00000225179	LINC00457	2.96795	3.07462	53.2886	9.88462e-13	1.31276e-11
ENSG00000257986	RP11-314P15.2	3.9835	2.5258	52.8867	1.19383e-12	1.56177e-11
ENSG00000261083	RP11-93I21.3	2.01216	3.78605	52.5898	1.35973e-12	1.76788e-11
ENSG00000231441	RP11-472M19.2	2.27029	4.27338	52.2372	1.61929e-12	2.0889e-11
ENSG00000236708	AC073316.1	2.71426	3.83887	52.1536	1.68581e-12	2.17282e-11
ENSG00000261122	FLJ26245	2.49062	1.64184	52.3623	1.69311e-12	2.18033e-11
ENSG00000249125	RP11-381N20.2	2.3584	1.99	52.0616	1.72321e-12	2.21718e-11
ENSG00000224743	TEX26-AS1	2.2098	5.1249	52.0701	1.75581e-12	2.25521e-11
ENSG00000279725	RP11-288A5.2	2.49939	3.89617	51.9452	1.85489e-12	2.37221e-11
ENSG00000276850	CH17-360D5.2	3.03404	4.2176	51.927	1.87869e-12	2.40058e-11
ENSG00000253417	RP11-109J4.1	2.59122	5.36441	51.9221	1.88407e-12	2.40332e-11
ENSG00000228659	LINC01201	2.01342	1.53675	51.4447	2.58818e-12	3.22936e-11
ENSG00000250167	CTC-321K16.1	3.5181	3.89925	51.0035	2.89086e-12	3.58292e-11
ENSG00000261615	CTD-2291D10.1	2.14599	2.162	50.8828	2.9888e-12	3.69507e-11
ENSG00000261175	CTD-2015G9.2	3.52229	4.89954	50.3746	3.88052e-12	4.74222e-11
ENSG00000267073	AC005256.1	2.42473	1.73507	50.1203	4.27056e-12	5.18473e-11
ENSG00000281186	LINC00706	2.22076	1.61154	49.7389	5.10623e-12	6.13409e-11
ENSG00000232679	RP11-400N13.3	3.75094	3.68408	49.0657	7.15495e-12	8.47859e-11
ENSG00000256494	RP5-944M2.1	2.62675	1.93069	48.8256	7.83781e-12	9.23617e-11
ENSG00000242147	RP13-463N16.6	2.63874	2.63939	48.7401	8.18763e-12	9.62549e-11
ENSG00000176075	LINC00302	3.34761	1.9068	48.7674	9.03244e-12	1.05518e-10
ENSG00000249906	RP5-1029K10.2	2.18813	2.84346	48.4537	9.33409e-12	1.087e-10
ENSG00000225298	LINC00113	2.1942	4.20675	48.4609	9.46244e-12	1.09936e-10
ENSG00000261706	LINC00165	2.50074	2.52378	48.3397	9.84814e-12	1.14065e-10
ENSG00000225532	XX-C2158C6.3	2.11497	2.18042	48.3396	9.84855e-12	1.14065e-10
ENSG00000272727	RP11-142A22.4	2.00351	2.17407	48.1269	1.0884e-11	1.24985e-10
ENSG00000214049	UCA1	3.52541	4.83103	48.0939	1.12938e-11	1.29291e-10
ENSG00000227279	AC015933.2	2.19011	2.23211	47.9362	1.19057e-11	1.35982e-10
ENSG00000280049	RP11-324H9.1	2.97568	2.12324	47.7211	1.31737e-11	1.49316e-10
ENSG00000266446	RP11-149I2.4	2.16083	1.72868	47.6607	1.35536e-11	1.53504e-10
ENSG00000185186	LINC00313	2.22641	2.39264	47.5091	1.45559e-11	1.64104e-10
ENSG00000223403	MEG9	2.5253	3.80453	47.3563	1.59172e-11	1.78369e-10
ENSG00000250592	RP11-39E3.3	2.16109	1.97848	47.1952	1.68757e-11	1.88399e-10
ENSG00000273760	CH17-360D5.3	3.10456	2.74468	46.9096	1.95559e-11	2.15405e-10
ENSG00000280809	LINC00836	3.6438	3.31094	46.8813	1.99433e-11	2.19185e-10
ENSG00000214043	RP5-944M2.3	2.86154	3.2532	46.6731	2.19305e-11	2.40312e-10
ENSG00000232252	RP11-30L8.1	2.89646	1.75362	46.8389	2.20598e-11	2.41551e-10
ENSG00000261426	AC144833.1	3.1624	2.47859	46.5812	2.27565e-11	2.48447e-10
ENSG00000247699	CTB-127C13.1	2.56352	1.96585	46.2143	2.68017e-11	2.90688e-10
ENSG00000257114	RP11-25I15.3	2.7444	2.5132	46.1903	2.72218e-11	2.94814e-10
ENSG00000242540	AC010729.1	2.42267	1.84866	45.5926	3.59505e-11	3.86247e-10
ENSG00000259791	RP11-14K3.7	3.1161	1.82456	45.7058	3.76726e-11	4.0329e-10
ENSG00000279343	RP11-200K12.3	2.73207	2.06458	45.2815	4.16489e-11	4.43299e-10
ENSG00000255344	RP11-469N6.2	3.79195	2.23929	45.2055	4.3706e-11	4.64014e-10
ENSG00000260701	RP11-449J10.1	2.56233	2.41683	45.0244	4.7039e-11	4.98171e-10
ENSG00000230699	RP11-54O7.1	2.15078	3.9485	45.0277	4.76317e-11	5.04088e-10
ENSG00000227958	RP11-399H11.3	2.14601	2.65725	44.9344	4.90827e-11	5.18705e-10
ENSG00000249641	HOXC13-AS	2.32879	1.63805	44.9272	4.92487e-11	5.20088e-10
ENSG00000253252	RP11-10A14.6	3.37156	3.08977	44.6194	5.7915e-11	6.06433e-10
ENSG00000177234	LINC01561	2.99367	2.99248	44.6112	5.80078e-11	6.06977e-10
ENSG00000242136	RP11-734K21.2	2.3054	1.85158	44.2747	6.70859e-11	6.96081e-10
ENSG00000231412	CTC-490G23.2	2.60597	2.89022	44.1305	7.24877e-11	7.47948e-10
ENSG00000267761	CTD-2130O13.1	2.46986	3.34371	44.1313	7.26921e-11	7.49016e-10
ENSG00000249743	RP11-60A8.1	3.3432	3.54536	43.9675	7.89583e-11	8.10209e-10
ENSG00000229647	AC007879.7	2.06664	4.02798	43.8979	8.12871e-11	8.32955e-10
ENSG00000274238	RP11-115D19.3	2.95898	3.61539	43.7347	8.81188e-11	8.96771e-10
ENSG00000261742	LINC00922	2.83963	2.69734	43.6137	9.26495e-11	9.40944e-10
ENSG00000267879	CTB-147C22.9	2.62545	2.2721	43.5829	9.31397e-11	9.45276e-10
ENSG00000271736	RP11-85G21.3	3.09341	4.36151	43.5364	9.69071e-11	9.80829e-10
ENSG00000236511	LINC01231	3.38234	2.04025	43.4486	9.99995e-11	1.01006e-09
ENSG00000236719	OVAAL	2.23728	2.01999	42.9499	1.25806e-10	1.25535e-09
ENSG00000226172	RP4-712E4.1	2.51792	1.9361	42.8923	1.29299e-10	1.28848e-09
ENSG00000276542	RP11-115D19.2	2.92185	3.11105	42.6322	1.48371e-10	1.46965e-09
ENSG00000236668	RP11-85O21.2	4.79072	3.2836	42.6158	1.49986e-10	1.48367e-09
ENSG00000238031	AC090505.1	2.03992	1.74825	42.5583	1.51561e-10	1.49825e-09
ENSG00000281655	RP11-817J15.3	3.42464	4.90597	42.4795	1.60051e-10	1.57694e-09
ENSG00000272329	RP11-65L19.4	3.25324	2.58505	42.2899	1.74246e-10	1.70885e-09
ENSG00000231873	RP11-761N21.1	2.683	3.33588	42.2304	1.79606e-10	1.75793e-09
ENSG00000273044	RP4-569D19.8	2.13618	2.10673	41.9595	2.01539e-10	1.95969e-09
ENSG00000269935	RP11-482M8.3	2.66147	1.85818	41.9497	2.02484e-10	1.9663e-09
ENSG00000259194	RP11-108K3.4	2.27698	1.69517	41.7048	2.27546e-10	2.19247e-09
ENSG00000254226	CTB-12O2.1	2.58135	5.64572	41.4608	2.59789e-10	2.4854e-09
ENSG00000238276	RP11-245J24.1	3.77806	2.4026	41.4363	2.61941e-10	2.50277e-09
ENSG00000250448	RP11-19O2.2	2.43034	1.92143	41.2832	2.78205e-10	2.64794e-09
ENSG00000227606	AC005392.13	2.07537	1.61446	41.1488	2.96624e-10	2.79992e-09
ENSG00000228437	RP11-400N13.2	2.06397	1.67036	41.0376	3.12791e-10	2.94691e-09
ENSG00000253821	RP11-246K15.1	2.39502	1.95	40.9463	3.2672e-10	3.07423e-09
ENSG00000264659	CTD-2006K23.2	2.12658	2.94453	40.8656	3.4068e-10	3.19876e-09
ENSG00000235385	GS1-600G8.5	2.56644	3.62382	40.671	3.77792e-10	3.53463e-09
ENSG00000260710	RP11-616M22.7	2.83599	2.75548	40.577	3.93628e-10	3.67353e-09
ENSG00000233746	LINC00656	2.12357	2.20263	40.4704	4.10109e-10	3.81774e-09
ENSG00000227764	RP11-354K1.1	2.16433	1.69348	40.1996	4.66767e-10	4.31005e-09
ENSG00000228126	FALEC	2.37889	4.90132	40.0264	5.14661e-10	4.73462e-09
ENSG00000256321	RP11-153K16.1	2.4131	1.69707	39.9582	5.23908e-10	4.81671e-09
ENSG00000261815	RP11-22D3.2	2.05747	1.54526	40.0353	5.44036e-10	4.98633e-09
ENSG00000224514	LINC00620	2.76884	1.95125	39.7863	5.68943e-10	5.19537e-09
ENSG00000236658	RP11-83J21.3	2.2885	2.04361	39.0058	8.26657e-10	7.36747e-09
ENSG00000224968	RP1-35C21.1	2.1321	2.54069	38.9843	8.35232e-10	7.43051e-09
ENSG00000235285	SMIM2-IT1	2.23134	2.17993	38.9277	8.58198e-10	7.62113e-09
ENSG00000281181	CH507-513H4.3	4.11819	2.91172	38.9437	8.63528e-10	7.66388e-09
ENSG00000274002	RP11-66N24.6	2.46617	4.6809	38.8365	9.09233e-10	8.03589e-09
ENSG00000279419	RP5-907C10.3	2.27585	2.82954	38.74	9.43739e-10	8.3161e-09
ENSG00000253300	RP11-108E14.1	2.61706	2.60374	38.2782	1.17992e-09	1.02333e-08
ENSG00000205424	AL592528.1	3.00497	2.47251	38.0415	1.32471e-09	1.14223e-08
ENSG00000255512	AP005135.2	3.36293	1.9123	38.0933	1.38539e-09	1.19178e-08
ENSG00000228560	RP11-550P17.5	2.63293	1.84767	37.8681	1.42719e-09	1.2242e-08
ENSG00000231196	RP11-495P10.7	2.93005	2.20788	37.8608	1.44005e-09	1.23446e-08
ENSG00000238266	LINC00707	2.6176	3.43849	37.5087	1.7168e-09	1.4558e-08
ENSG00000261327	RP11-863P13.3	2.57334	4.38356	37.4773	1.74502e-09	1.4772e-08
ENSG00000249509	RP11-402J6.1	3.08852	2.84207	37.4067	1.80191e-09	1.52102e-08
ENSG00000230836	LINC01293	3.24368	4.63579	37.2654	1.93274e-09	1.62131e-08
ENSG00000231892	AC073316.2	2.36649	2.06662	37.1901	1.97746e-09	1.65696e-08
ENSG00000277270	RP5-827E24.1	2.18618	1.77138	37.0005	2.16649e-09	1.80821e-08
ENSG00000238107	RP11-495P10.5	2.69366	1.86602	36.7528	2.44359e-09	2.02899e-08
ENSG00000235578	XXbac-B33L19.4	2.61639	1.71855	36.7437	2.45457e-09	2.03544e-08
ENSG00000235026	DPP10-AS1	2.39717	4.69676	36.7672	2.4552e-09	2.03544e-08
ENSG00000247381	PDX1-AS1	2.43632	1.62715	36.8297	2.51375e-09	2.0805e-08
ENSG00000236318	KCCAT333	2.27527	4.37635	36.6029	2.65629e-09	2.19481e-08
ENSG00000231483	RP11-336A10.5	2.16212	2.19701	36.0984	3.34672e-09	2.71987e-08
ENSG00000258616	RP11-369C8.1	2.69379	2.46584	35.8952	3.7154e-09	2.99491e-08
ENSG00000277870	FAM230A	2.13105	1.68883	35.6736	4.10852e-09	3.29569e-08
ENSG00000277268	RP11-445F12.1	4.10073	3.17434	35.6242	4.25892e-09	3.4053e-08
ENSG00000225877	AC004603.4	2.22948	2.25765	35.5097	4.44718e-09	3.54628e-08
ENSG00000275278	RP11-946L16.2	2.21561	2.60126	35.1108	5.40813e-09	4.26221e-08
ENSG00000225166	AC012462.2	2.24405	1.95548	35.0298	5.60872e-09	4.40626e-08
ENSG00000261795	RP11-90P13.1	2.14137	3.57371	34.9062	6.01049e-09	4.69457e-08
ENSG00000232265	XXyac-YX155B6.5	2.00431	2.37656	34.8515	6.11393e-09	4.77035e-08
ENSG00000278097	AC131056.5	2.81084	1.8289	34.7733	6.37094e-09	4.95525e-08
ENSG00000256172	RP11-473M14.3	2.25334	2.43098	34.6261	6.82924e-09	5.30061e-08
ENSG00000231324	AP000696.2	3.16156	2.09613	34.5181	7.23519e-09	5.58358e-08
ENSG00000254138	RP11-152K4.2	2.08025	2.24014	34.3567	7.76935e-09	5.96481e-08
ENSG00000250266	LINC01612	2.79613	2.1282	34.3343	7.8899e-09	6.04485e-08
ENSG00000230937	MIR205HG	2.7212	6.95783	34.0864	8.9582e-09	6.82459e-08
ENSG00000258580	RP11-320M16.2	2.12132	2.57375	33.8974	9.72545e-09	7.36001e-08
ENSG00000271522	RP11-36B6.1	2.36262	2.79255	33.6482	1.10256e-08	8.27224e-08
ENSG00000235612	RP1-158P9.1	2.30091	4.23829	33.5615	1.1547e-08	8.63729e-08
ENSG00000241359	SYNPR-AS1	2.66652	2.89491	33.5099	1.18191e-08	8.83193e-08
ENSG00000256916	RP11-817J15.2	2.63523	5.56604	33.5031	1.18841e-08	8.85816e-08
ENSG00000225988	LAMP5-AS1	3.25739	4.61502	33.4983	1.19117e-08	8.87434e-08
ENSG00000264026	RP11-1124B17.1	2.17089	2.24607	33.413	1.22806e-08	9.11715e-08
ENSG00000228630	HOTAIR	2.23466	1.87118	33.394	1.2394e-08	9.18755e-08
ENSG00000223587	AY269186.1	2.39844	1.69813	33.2401	1.33578e-08	9.84304e-08
ENSG00000099869	IGF2-AS	3.98457	5.53699	33.2456	1.34659e-08	9.91286e-08
ENSG00000227947	RP11-543D5.1	2.03166	2.39413	33.0358	1.47509e-08	1.07892e-07
ENSG00000230668	XXyac-YR29IB3.1	2.24676	1.96378	32.7351	1.70728e-08	1.23416e-07
ENSG00000279437	RP3-326L13.2	3.14917	2.10053	32.2012	2.22905e-08	1.58739e-07
ENSG00000185203	WASIR1	2.552	2.36472	31.7859	2.7243e-08	1.92621e-07
ENSG00000233823	RP3-443C4.2	2.22672	1.98031	31.6984	2.82897e-08	1.99547e-07
ENSG00000227128	LBX1-AS1	3.27596	2.46242	31.4973	3.14662e-08	2.20798e-07
ENSG00000228528	AC068057.1	2.24744	1.71716	31.4527	3.18922e-08	2.23577e-07
ENSG00000253877	LINC01608	2.39746	1.89887	31.3694	3.32207e-08	2.31795e-07
ENSG00000270131	KB-1043D8.8	2.57094	1.85488	31.0849	3.82537e-08	2.65169e-07
ENSG00000225792	AC004540.4	2.75512	5.06776	30.4066	5.36632e-08	3.63666e-07
ENSG00000234921	RP11-85O21.5	2.32644	2.10591	30.0239	6.42118e-08	4.31215e-07
ENSG00000236242	MYO16-AS1	2.355	2.20418	29.6358	7.77534e-08	5.1356e-07
ENSG00000236469	AC007040.8	2.13402	2.19457	29.5572	8.06255e-08	5.3182e-07
ENSG00000227706	RP11-301G19.1	2.63304	3.07963	29.3366	9.05226e-08	5.91064e-07
ENSG00000251151	HOXC-AS3	2.45422	1.81212	28.5334	1.33543e-07	8.54678e-07
ENSG00000250133	HOXC-AS2	2.17275	2.52107	28.0212	1.72124e-07	1.082e-06
ENSG00000254337	RP11-865I6.2	2.09373	2.05071	27.4865	2.23214e-07	1.37067e-06
ENSG00000226738	CTA-384D8.31	2.00958	5.81068	26.4591	3.73389e-07	2.19654e-06
ENSG00000274956	UG0898H09	2.74245	5.02309	26.2032	4.23766e-07	2.47817e-06
ENSG00000255790	RP11-711K1.7	2.36892	2.58273	25.4811	6.04723e-07	3.44813e-06
ENSG00000278928	RP11-481F24.3	2.07329	1.8353	25.3247	6.50461e-07	3.68909e-06
ENSG00000220891	LL22NC03-63E9.3	2.626	2.39034	24.5342	9.68073e-07	5.34242e-06
ENSG00000256007	ARAP1-AS1	2.09605	2.28722	24.0987	1.19944e-06	6.51641e-06
ENSG00000237058	RP13-436F16.1	2.71941	2.74564	23.9377	1.30365e-06	7.05674e-06
ENSG00000249396	RP11-1C1.4	2.37763	2.05035	23.7542	1.42516e-06	7.67249e-06
ENSG00000261146	RP11-2A4.4	2.10923	1.76288	23.3876	1.70765e-06	9.04573e-06
ENSG00000226629	LINC00974	2.4444	2.217	23.1071	1.96987e-06	1.02879e-05
ENSG00000272050	RP13-379O24.3	2.12334	2.47941	22.9898	2.08823e-06	1.08337e-05
ENSG00000263146	RP11-849I19.1	3.17714	4.0711	22.9829	2.0998e-06	1.08823e-05
ENSG00000251443	RP11-113I22.1	2.06157	2.46314	22.0056	3.41764e-06	1.71032e-05
ENSG00000243083	LINC00870	2.43354	2.98691	20.5876	6.97983e-06	3.30684e-05
ENSG00000249346	LINC01016	2.22638	3.30037	19.2853	1.34724e-05	6.05808e-05
ENSG00000225655	PGM5-AS1	2.01448	2.77007	18.8488	1.67994e-05	7.42947e-05
ENSG00000280800	CH507-513H4.6	2.09413	3.24573	17.3632	3.57779e-05	0.000147975
ENSG00000251129	RP11-734I18.1	2.14193	3.46483	16.4066	5.83541e-05	0.000232602

## Sheet: lnc_down
ensemble_id	gene_symbol	logFC	logCPM	F	PValue	FDR
ENSG00000271367	RP3-483K16.4	-2.9054	5.34061	535.955	4.84064e-84	7.18738e-80
ENSG00000279602	CTD-3014M21.1	-2.28637	6.23178	505.993	1.11058e-80	8.24494e-77
ENSG00000270022	RNU12	-3.6568	3.59709	478	2.43398e-77	1.20466e-73
ENSG00000261316	CTC-400I9.1	-3.73649	2.23837	333.713	4.9496e-59	1.46983e-55
ENSG00000262995	CTD-2194A8.2	-3.32273	1.95639	322.345	1.84584e-57	4.56784e-54
ENSG00000258820	RP11-293M10.2	-3.03491	2.62237	284.533	4.39402e-52	7.85795e-49
ENSG00000279127	RP3-442L6.4	-3.08367	1.71582	266.862	1.73163e-49	1.97779e-46
ENSG00000250696	RP11-704M14.1	-2.84139	1.67642	228.703	1.09147e-43	9.53305e-41
ENSG00000241151	RP11-454C18.1	-2.75517	1.53686	228.071	1.3692e-43	1.12943e-40
ENSG00000232023	AC009410.1	-2.6422	1.49918	225.972	2.90939e-43	2.15113e-40
ENSG00000280439	RP4-568B10.1	-2.76895	3.25978	225.669	3.33085e-43	2.24802e-40
ENSG00000255480	RP4-710M3.2	-2.99839	2.54315	225.128	3.94245e-43	2.54511e-40
ENSG00000262202	RP11-160E2.6	-2.71444	2.88179	224.079	5.75285e-43	3.5591e-40
ENSG00000268038	AC011516.2	-3.37866	2.56222	220.651	2.15965e-42	1.23333e-39
ENSG00000230587	AC093609.1	-2.26353	4.04124	198.378	7.2169e-39	2.81991e-36
ENSG00000232079	AL035610.1	-2.75889	2.39414	193.068	5.17429e-38	1.9207e-35
ENSG00000256654	RP11-429A20.4	-3.09103	2.37694	190.693	1.26387e-37	4.57706e-35
ENSG00000261003	RP1-140C12.2	-2.53421	3.24995	190.378	1.42652e-37	5.04309e-35
ENSG00000228323	AC008753.6	-2.00663	4.10485	185.299	9.70893e-37	3.00329e-34
ENSG00000256790	RP11-429A20.3	-3.01354	2.13013	185.019	1.07944e-36	3.27093e-34
ENSG00000260201	RP11-143N13.2	-2.40113	1.45534	197.536	2.11582e-36	6.15993e-34
ENSG00000226762	RP11-298E9.6	-2.40997	1.49801	179.067	1.04253e-35	2.81445e-33
ENSG00000270124	RP11-118F19.1	-2.25564	3.41116	174.776	5.40943e-35	1.33865e-32
ENSG00000250626	RP11-756P10.2	-2.66948	1.68769	172.377	1.36382e-34	3.26613e-32
ENSG00000258853	RP11-30G8.1	-2.61603	1.74857	171.791	1.71037e-34	3.96805e-32
ENSG00000267057	RP11-456O19.2	-2.59922	2.37633	171.142	2.19795e-34	4.89116e-32
ENSG00000251405	CTB-109A12.1	-2.1927	3.43096	167.36	9.52639e-34	1.86115e-31
ENSG00000249926	RP11-495K9.6	-2.76772	3.03554	165.682	1.97604e-33	3.76156e-31
ENSG00000227220	RP11-69I8.3	-2.33659	3.82634	164.584	3.01798e-33	5.53221e-31
ENSG00000251189	CTD-2196P11.2	-2.97635	3.0905	163.398	5.06104e-33	9.05377e-31
ENSG00000242908	AADACL2-AS1	-2.63402	2.08361	162.502	6.33784e-33	1.12029e-30
ENSG00000206129	CTD-2008L17.2	-2.54425	5.85898	162.601	7.31487e-33	1.26292e-30
ENSG00000253105	KB-1448A5.1	-2.44854	2.80366	158.587	2.94727e-32	4.69482e-30
ENSG00000273919	RP11-384G23.1	-2.52899	1.73938	158.26	3.35188e-32	5.23882e-30
ENSG00000250243	RP11-120A1.1	-2.59381	2.00089	157.596	4.35455e-32	6.53095e-30
ENSG00000228750	RP11-242F24.1	-2.33267	3.58558	156.443	7.22096e-32	1.03093e-29
ENSG00000237396	LINC01384	-3.04614	4.92053	154.115	2.04245e-31	2.70771e-29
ENSG00000267014	LINC01532	-2.51309	2.70506	152.399	3.40298e-31	4.39369e-29
ENSG00000226005	RP11-464C19.3	-2.50566	2.10475	150.689	6.71449e-31	8.30807e-29
ENSG00000233730	RP4-666F24.3	-2.57828	1.94331	150.004	8.8216e-31	1.08251e-28
ENSG00000267399	RP11-456O19.5	-2.46282	2.73158	148.197	1.81371e-30	2.1373e-28
ENSG00000253141	CTB-164N12.1	-2.63934	2.40076	148.058	1.91717e-30	2.22392e-28
ENSG00000267712	LINC01539	-2.39467	5.48191	148.266	2.05123e-30	2.36099e-28
ENSG00000261761	RP11-103J17.2	-2.48316	1.39887	273.915	2.51815e-30	2.85416e-28
ENSG00000253288	RP11-238K6.1	-3.06734	4.47434	147.655	2.63524e-30	2.95168e-28
ENSG00000253377	RP11-566H8.3	-2.79992	1.93121	146.855	3.10198e-30	3.41172e-28
ENSG00000267489	CTC-360P9.4	-2.50618	1.65361	145.669	4.98833e-30	5.36715e-28
ENSG00000249647	C5orf66-AS2	-2.3949	1.53871	145.426	5.49829e-30	5.83133e-28
ENSG00000267746	RP11-379L18.1	-2.6519	2.46492	145.164	6.10847e-30	6.43252e-28
ENSG00000279746	RP11-495K9.2	-2.55214	2.25554	140.922	3.36804e-29	3.26854e-27
ENSG00000258098	RP11-89K22.1	-2.38037	1.68653	134.005	5.57265e-28	5.01471e-26
ENSG00000225942	AC093326.2	-2.51712	1.65891	133.405	7.12074e-28	6.3692e-26
ENSG00000238273	AC012360.6	-2.03579	3.92826	131.804	1.42168e-27	1.24171e-25
ENSG00000251573	CTD-2089N3.2	-2.10507	1.44601	132.803	1.44773e-27	1.25707e-25
ENSG00000273419	RP4-751H13.7	-2.09034	4.83664	130.298	2.79573e-27	2.37205e-25
ENSG00000236532	AL035610.2	-2.16718	2.56597	129.935	2.94512e-27	2.48461e-25
ENSG00000255027	RP11-680F20.9	-2.39357	2.2457	129.579	3.40819e-27	2.84297e-25
ENSG00000178248	AP000345.1	-2.44603	2.26675	127.674	7.45966e-27	5.92305e-25
ENSG00000227712	RP11-418J17.3	-2.25459	2.58563	126.508	1.20563e-26	9.42171e-25
ENSG00000255311	RP11-160H12.2	-2.28556	2.69335	126.301	1.31326e-26	1.01559e-24
ENSG00000225913	RP11-57C13.6	-2.2873	2.9586	124.777	2.48379e-26	1.8816e-24
ENSG00000232680	AC002511.3	-2.20766	3.50241	124.653	2.71828e-26	2.04878e-24
ENSG00000233817	RP11-168K11.3	-2.11213	2.56839	123.255	4.62679e-26	3.41784e-24
ENSG00000237166	AC007163.3	-2.13438	1.52599	121.599	9.19777e-26	6.62954e-24
ENSG00000280220	RP11-560A15.6	-2.38045	2.94305	121.546	9.68734e-26	6.94868e-24
ENSG00000241490	RP11-553L6.2	-2.50303	3.38265	119.063	2.85858e-25	1.96501e-23
ENSG00000239268	RP11-384F7.2	-2.29875	1.7746	118.742	3.02069e-25	2.06687e-23
ENSG00000227726	AP001271.3	-2.02203	2.49668	117.078	6.05548e-25	4.01392e-23
ENSG00000243150	RP11-538P18.2	-2.02035	1.46721	116.087	9.16536e-25	6.02156e-23
ENSG00000253968	CTB-32H22.1	-2.3262	2.54662	114.726	1.62191e-24	1.03356e-22
ENSG00000227863	AC002383.2	-2.4246	2.43707	114.391	1.86689e-24	1.16469e-22
ENSG00000254489	RP5-1024C24.1	-2.61873	5.22424	114.322	2.12806e-24	1.32207e-22
ENSG00000248975	CTD-2251F13.1	-2.04293	1.45257	130.79	2.40336e-24	1.48071e-22
ENSG00000267732	RP11-456O19.3	-2.10648	3.41628	113.805	2.46183e-24	1.51046e-22
ENSG00000272904	RP11-392E22.11	-2.02173	2.28805	113.285	2.97181e-24	1.80842e-22
ENSG00000263711	RP11-169F17.1	-2.283	2.43365	111.294	6.87829e-24	3.97389e-22
ENSG00000228824	MIR4500HG	-2.38896	2.36679	109.945	1.21611e-23	6.78827e-22
ENSG00000280623	PCAT14	-2.4787	5.19248	109.558	1.57344e-23	8.71732e-22
ENSG00000279622	RP11-254F19.4	-2.1128	2.25209	109.051	1.77523e-23	9.76246e-22
ENSG00000248869	RP11-138I17.1	-2.30463	1.74479	108.975	1.83289e-23	1.00423e-21
ENSG00000233363	AC006019.4	-2.1879	1.78567	108.722	2.0406e-23	1.11393e-21
ENSG00000225761	RP11-417O11.5	-2.15098	2.71315	108.308	2.43185e-23	1.31302e-21
ENSG00000247416	RP11-629G13.1	-2.15122	4.55126	107.754	3.32912e-23	1.77171e-21
ENSG00000251599	RP11-232L2.2	-2.25255	2.16663	103.586	1.81396e-22	8.77319e-21
ENSG00000224658	RP11-631F7.1	-2.0336	1.5922	102.962	2.36809e-22	1.12697e-20
ENSG00000228031	AC078842.3	-2.16308	3.99935	102.954	2.53926e-22	1.20073e-20
ENSG00000223414	LINC00473	-2.95454	7.45235	102.03	3.84147e-22	1.74963e-20
ENSG00000281832	LINC00602	-2.28633	2.91417	100.209	7.94529e-22	3.52154e-20
ENSG00000232667	AC004862.6	-2.04367	1.59669	99.7979	9.19078e-22	4.0494e-20
ENSG00000223838	AC007091.1	-2.35309	2.21737	98.7838	1.42147e-21	6.04755e-20
ENSG00000255428	RP11-794P6.1	-2.03957	1.797	98.4074	1.67154e-21	7.07094e-20
ENSG00000258412	RP11-404P21.5	-2.13768	2.45579	98.2786	1.76687e-21	7.43188e-20
ENSG00000258860	RP11-561B11.3	-2.1396	1.7183	97.5297	2.43989e-21	1.00076e-19
ENSG00000181123	RP4-539M6.14	-2.13713	1.98209	96.793	3.35292e-21	1.35283e-19
ENSG00000224077	AP000936.4	-2.01285	1.89757	96.372	4.02151e-21	1.59822e-19
ENSG00000240521	RP11-680B3.2	-2.15357	1.54673	96.3167	4.1188e-21	1.62649e-19
ENSG00000258675	RP11-299L17.3	-2.20828	3.29272	95.9079	5.14257e-21	1.99887e-19
ENSG00000253939	RP11-44K6.3	-2.05281	1.83063	95.6033	5.60677e-21	2.16232e-19
ENSG00000250360	CTD-2089N3.1	-2.06914	1.5579	95.4603	5.96453e-21	2.29433e-19
ENSG00000279444	RP11-715H19.2	-2.49759	5.23559	95.5662	6.13787e-21	2.34988e-19
ENSG00000238120	LINC01589	-2.11516	2.22335	93.5101	1.38868e-20	5.06611e-19
ENSG00000256542	RP13-895J2.3	-2.07095	5.59283	93.1802	1.71727e-20	6.18883e-19
ENSG00000258630	RP11-725G5.2	-2.01513	1.59237	91.6508	3.11595e-20	1.07845e-18
ENSG00000229672	RP11-184A2.3	-2.00665	1.56602	91.2379	3.72969e-20	1.27307e-18
ENSG00000248479	RP11-807H7.2	-2.52598	3.20355	90.8951	4.59184e-20	1.54253e-18
ENSG00000263312	RP11-459C13.1	-2.39051	3.97371	90.8475	4.71313e-20	1.57614e-18
ENSG00000256947	RP11-64D24.2	-2.0724	1.93601	89.4518	8.1298e-20	2.6706e-18
ENSG00000213121	RP11-306O13.1	-2.30756	2.86697	88.345	1.3686e-19	4.37952e-18
ENSG00000254140	RP11-731F5.1	-2.5791	4.00222	87.2836	2.23446e-19	6.9554e-18
ENSG00000227468	AL928742.12	-2.17163	1.65968	86.4235	3.0626e-19	9.37598e-18
ENSG00000248464	FGF10-AS1	-2.09269	1.93285	85.6927	4.22208e-19	1.27418e-17
ENSG00000233431	RP11-63N8.3	-2.05134	2.45585	85.3311	4.94962e-19	1.47574e-17
ENSG00000233928	RP11-305F18.1	-2.05061	2.50433	84.4922	7.16041e-19	2.07652e-17
ENSG00000256943	RP13-895J2.2	-2.06904	4.06824	82.9459	1.48836e-18	4.20135e-17
ENSG00000232939	RP11-406O23.2	-2.0538	2.57504	81.0554	3.27063e-18	8.73423e-17
ENSG00000229613	LINC01501	-2.50631	2.62654	80.5967	4.1569e-18	1.09825e-16
ENSG00000257319	RP11-478B9.1	-2.14452	1.43215	136.699	4.97729e-18	1.30111e-16
ENSG00000267521	RP11-87G24.6	-2.19493	1.67097	77.7701	1.40636e-17	3.44582e-16
ENSG00000267568	RP11-87G24.3	-2.23608	1.92328	77.1555	1.84961e-17	4.42952e-16
ENSG00000268804	RP11-542M13.3	-2.12593	2.92051	75.2812	4.38174e-17	9.97853e-16
ENSG00000250846	EPHA5-AS1	-2.40184	3.99751	75.1284	4.79607e-17	1.08721e-15
ENSG00000260990	RP3-518E13.2	-2.06956	1.66346	73.438	9.75708e-17	2.13363e-15
ENSG00000248991	RP11-73G16.2	-2.28094	1.8131	72.5609	1.44682e-16	3.13155e-15
ENSG00000279694	RP11-5O23.2	-2.07203	5.39152	69.3414	6.43714e-16	1.30682e-14
ENSG00000253140	RP11-567J20.3	-2.18684	2.27957	64.697	5.12583e-15	9.3042e-14
ENSG00000260303	RP11-203B7.2	-2.32777	3.36331	62.0758	1.73873e-14	2.93038e-13
ENSG00000235070	AC068138.1	-2.07345	8.22799	61.7943	1.98172e-14	3.30984e-13
ENSG00000227195	MIR663AHG	-2.01644	2.08327	60.5089	3.45307e-14	5.57296e-13
ENSG00000184608	FAM167A-AS1	-2.01347	4.73687	58.0411	1.10777e-13	1.66817e-12
ENSG00000204603	LINC01257	-2.08169	4.60408	56.1195	2.68816e-13	3.84156e-12
ENSG00000258117	RP11-1022B3.1	-2.25173	5.12794	53.5199	8.96636e-13	1.19831e-11
ENSG00000260412	RP11-438B23.2	-2.12182	5.8555	53.1456	1.06694e-12	1.40567e-11
ENSG00000257275	RP11-164H13.1	-2.16627	3.47504	45.2674	4.27163e-11	4.5401e-10
ENSG00000228613	AC144450.1	-2.01523	5.74931	44.79	5.3554e-11	5.63446e-10
ENSG00000237339	LINC01502	-2.0254	4.84222	39.2641	7.41254e-10	6.66231e-09

## Sheet: mir_up
		logFC	logCPM	F	PValue	FDR
hsa-mir-4709	MIR4709	2.94356	3.30003	254.382	1.63412e-47	1.28442e-44
hsa-mir-34a	MIR34A	2.10572	8.69339	244.269	5.50035e-46	2.16164e-43
hsa-mir-221	MIR221	3.16954	10.6089	219.733	3.42909e-42	6.61346e-40
hsa-mir-222	MIR222	2.82963	8.6808	205.148	6.89578e-40	9.03347e-38
hsa-mir-146b	MIR146B	5.54034	14.5497	200.516	4.03889e-39	4.53509e-37
hsa-mir-551b	MIR551B	4.34042	4.90665	157.971	4.29578e-32	2.41177e-30
hsa-mir-6860	MIR6860	4.83379	-0.0708373	130.238	2.82405e-27	1.23317e-25
hsa-mir-7156	MIR7156	4.83715	0.708808	94.2107	1.0793e-20	3.02974e-19
hsa-mir-934	MIR934	4.55741	0.880667	89.1873	9.56503e-20	2.4252e-18
hsa-mir-6730	MIR6730	2.06146	0.386234	84.4869	7.45715e-19	1.77616e-17
hsa-mir-375	MIR375	2.83152	12.6013	81.2096	3.20395e-18	7.19516e-17
hsa-mir-3189	MIR3189	3.04785	-0.991527	75.3358	4.30065e-17	8.04835e-16
hsa-mir-187	MIR187	3.04589	3.30468	68.8463	7.96571e-16	1.3611e-14
hsa-mir-31	MIR31	2.31287	6.48679	63.566	8.76921e-15	1.3255e-13
hsa-mir-6510	MIR6510	2.46674	-1.16984	56.0954	2.69107e-13	3.15699e-12
hsa-mir-513c	MIR513C	2.36331	-0.680542	51.6366	2.13428e-12	2.12348e-11
hsa-mir-6784	MIR6784	2.08497	-1.20835	50.1361	4.30203e-12	4.07397e-11
hsa-mir-507	MIR507	2.16921	-1.15767	46.3884	2.50036e-11	2.20818e-10
hsa-mir-6722	MIR6722	2.04944	-1.45102	45.7755	3.68389e-11	3.13129e-10
hsa-mir-513b	MIR513B	2.01184	-1.369	45.4083	3.97073e-11	3.32021e-10
hsa-mir-6499	MIR6499	2.47632	-1.01381	44.2956	6.72029e-11	5.50224e-10
hsa-mir-519a-1	MIR519A-1	6.9767	4.03937	44.0705	7.50917e-11	6.08475e-10
hsa-mir-516b-2	MIR516B-2	5.09048	0.519919	43.431	1.01665e-10	7.91179e-10
hsa-mir-515-2	MIR515-2	4.53703	-0.215205	43.2573	1.10331e-10	8.50194e-10
hsa-mir-512-2	MIR512-2	5.50816	1.44773	42.805	1.36829e-10	1.03411e-09
hsa-mir-512-1	MIR512-1	5.37961	1.44022	41.3548	2.72698e-10	2.02208e-09
hsa-mir-518f	MIR518F	6.16861	2.62005	41.2337	2.88887e-10	2.12211e-09
hsa-mir-4703	MIR4703	2.01219	-1.13616	41.1551	2.98766e-10	2.17253e-09
hsa-mir-520c	MIR520C	4.58793	-0.459994	41.2137	3.16332e-10	2.23997e-09
hsa-mir-516b-1	MIR516B-1	5.52159	1.6775	40.9138	3.36462e-10	2.34648e-09
hsa-mir-520g	MIR520G	5.56616	1.78771	40.4269	4.24432e-10	2.92635e-09
hsa-mir-518b	MIR518B	5.71633	2.69363	39.2681	7.38435e-10	4.96077e-09
hsa-mir-498	MIR498	3.74139	-0.764348	39.159	7.76443e-10	5.1719e-09
hsa-mir-196a-2	MIR196A-2	3.22835	1.81979	38.4954	1.06864e-09	6.77383e-09
hsa-mir-516a-1	MIR516A-1	5.34038	1.97064	38.1863	1.23993e-09	7.73479e-09
hsa-mir-520h	MIR520H	4.92958	1.06779	38.0735	1.30883e-09	8.10029e-09
hsa-mir-519b	MIR519B	3.97267	-0.57533	37.7137	1.55395e-09	9.32369e-09
hsa-mir-515-1	MIR515-1	3.95565	-0.314552	36.9071	2.29113e-09	1.33395e-08
hsa-mir-516a-2	MIR516A-2	5.07469	1.78252	36.7952	2.41901e-09	1.39805e-08
hsa-mir-519d	MIR519D	4.46604	0.649686	36.4992	2.78948e-09	1.58879e-08
hsa-mir-184	MIR184	3.48582	2.7715	36.4301	2.88395e-09	1.63078e-08
hsa-mir-517c	MIR517C	4.82228	1.34818	35.7571	3.98893e-09	2.22362e-08
hsa-mir-767	MIR767	2.46857	-0.806249	35.7196	4.04998e-09	2.24175e-08
hsa-mir-520e	MIR520E	3.07931	-1.09847	35.5188	4.46356e-09	2.45236e-08
hsa-mir-196a-1	MIR196A-1	3.10305	1.65899	35.5098	4.49287e-09	2.45236e-08
hsa-mir-518a-2	MIR518A-2	4.55342	0.996716	35.3959	4.74858e-09	2.55643e-08
hsa-mir-526b	MIR526B	5.63514	4.40212	34.6118	6.93634e-09	3.65904e-08
hsa-mir-524	MIR524	3.43003	-0.748781	34.1463	8.67578e-09	4.48629e-08
hsa-mir-520d	MIR520D	3.92043	0.0815063	34.0816	8.96409e-09	4.60508e-08
hsa-mir-519c	MIR519C	4.04537	0.225916	33.5956	1.13458e-08	5.71652e-08
hsa-mir-1323	MIR1323	4.30473	0.960483	33.1619	1.40041e-08	7.01095e-08
hsa-mir-520b	MIR520B	5.00227	2.43674	32.9471	1.55434e-08	7.68373e-08
hsa-mir-1283-1	MIR1283-1	2.92454	-1.10673	32.7914	1.67282e-08	8.21771e-08
hsa-mir-518e	MIR518E	4.24437	0.959597	32.4906	1.94041e-08	9.35682e-08
hsa-mir-518c	MIR518C	4.75689	2.19192	32.4518	1.97744e-08	9.47725e-08
hsa-mir-520a	MIR520A	5.01336	2.95201	32.3365	2.09144e-08	9.96284e-08
hsa-mir-372	MIR372	3.24962	1.19507	31.8817	2.60932e-08	1.2281e-07
hsa-mir-892b	MIR892B	3.33173	-0.1463	31.6139	2.97228e-08	1.38237e-07
hsa-mir-522	MIR522	4.32219	1.24863	31.311	3.44645e-08	1.5751e-07
hsa-mir-523	MIR523	3.56348	-0.295488	31.3102	3.44679e-08	1.5751e-07
hsa-mir-519a-2	MIR519A-2	4.76321	2.79376	29.8751	6.95168e-08	3.05252e-07
hsa-mir-105-1	MIR105-1	2.13237	-1.05719	29.6348	7.8035e-08	3.3887e-07
hsa-mir-520f	MIR520F	3.52392	0.0862448	29.1283	1.00226e-07	4.26499e-07
hsa-mir-1283-2	MIR1283-2	2.99693	-0.83044	28.2555	1.537e-07	6.29949e-07
hsa-mir-890	MIR890	2.39991	-1.21806	28.2517	1.53881e-07	6.29949e-07
hsa-mir-525	MIR525	4.0604	1.69171	28.0626	1.69196e-07	6.8199e-07
hsa-mir-521-2	MIR521-2	2.00708	-1.39947	27.9977	1.74364e-07	6.95685e-07
hsa-mir-105-2	MIR105-2	2.03381	-1.11475	27.597	2.12395e-07	8.26447e-07
hsa-mir-527	MIR527	3.80658	1.07562	27.2842	2.4825e-07	9.51828e-07
hsa-mir-891a	MIR891A	3.30897	7.43681	27.1751	2.61964e-07	9.99533e-07
hsa-mir-892c	MIR892C	2.96794	-0.34624	27.0382	2.8016e-07	1.0638e-06
hsa-mir-518a-1	MIR518A-1	3.41844	0.589426	25.5443	5.86668e-07	2.10558e-06
hsa-mir-371a	MIR371A	2.16865	-1.21177	24.8489	8.27141e-07	2.94178e-06
hsa-mir-888	MIR888	2.95051	0.717737	23.9009	1.32733e-06	4.55847e-06
hsa-mir-373	MIR373	2.28024	-0.712638	23.8535	1.35772e-06	4.63985e-06
hsa-mir-517b	MIR517B	4.05369	3.26238	23.5873	1.55187e-06	5.28038e-06
hsa-mir-517a	MIR517A	4.05313	3.26645	23.5729	1.56306e-06	5.29554e-06
hsa-mir-519e	MIR519E	2.06021	-1.32483	23.2994	1.78914e-06	5.98411e-06
hsa-mir-892a	MIR892A	3.06292	2.08837	21.7736	3.84378e-06	1.22813e-05
hsa-mir-521-1	MIR521-1	2.31113	-0.951711	20.4088	7.62919e-06	2.28005e-05
hsa-mir-891b	MIR891B	2.44413	0.552373	19.5368	1.18571e-05	3.43899e-05
hsa-mir-483	MIR483	2.1471	2.57344	16.9236	4.47704e-05	0.000121763

## Sheet: mir_down
		logFC	logCPM	F	PValue	FDR
hsa-mir-144	MIR144	-2.31901	8.11357	233.983	2.13244e-44	5.58699e-42
hsa-mir-451a	MIR451A	-2.29787	10.2657	219.215	4.20703e-42	6.61346e-40
hsa-mir-486-1	MIR486-1	-2.24586	7.25075	183.991	1.89736e-36	1.65703e-34
hsa-mir-486-2	MIR486-2	-2.24465	7.24732	182.093	3.89487e-36	2.78306e-34
hsa-mir-1258	MIR1258	-2.58034	-0.195216	139.004	8.01702e-29	3.70669e-27
hsa-mir-490	MIR490	-2.00834	-1.51152	121.381	1.32511e-24	5.20768e-23
hsa-mir-4678	MIR4678	-2.08457	-1.25978	110.518	1.01528e-23	3.32505e-22
hsa-mir-4732	MIR4732	-2.02483	0.13927	109.898	1.31871e-23	4.14602e-22

## Sheet: mRNA_up
ensemble_id	gene_symbol	logFC	logCPM	F	PValue	FDR
ENSG00000170439	METTL7B	4.3063	5.9031	331.431	1.63343e-58	2.25618e-55
ENSG00000117308	GALE	3.17613	6.08803	312.191	7.48417e-56	7.29707e-53
ENSG00000277363	SRCIN1	3.38446	4.44625	307.711	3.17962e-55	2.63511e-52
ENSG00000175832	ETV4	3.39787	5.49809	304.656	8.56132e-55	6.45018e-52
ENSG00000158352	SHROOM4	2.76726	6.04562	294.839	2.1164e-53	1.52519e-50
ENSG00000174567	GOLT1A	3.95909	3.44465	293.182	3.64959e-53	2.5205e-50
ENSG00000169302	STK32A	2.91519	6.00813	286.772	3.03588e-52	1.54554e-49
ENSG00000183248	PRR36	3.2585	4.36916	286.732	3.0771e-52	1.54554e-49
ENSG00000138185	ENTPD1	2.50659	7.90025	283.111	1.02572e-51	5.00038e-49
ENSG00000134569	LRP4	4.48309	7.74228	279.443	3.49163e-51	1.56416e-48
ENSG00000145864	GABRB2	7.13237	6.52245	277.69	6.2808e-51	2.66934e-48
ENSG00000104723	TUSC3	3.14886	6.01985	276.618	9.00198e-51	3.63922e-48
ENSG00000149573	MPZL2	2.43455	7.98125	274.902	1.60298e-50	6.32606e-48
ENSG00000119655	NPC2	2.52296	10.9412	271.474	5.08512e-50	1.8323e-47
ENSG00000105327	BBC3	2.13769	3.9449	270.883	6.21234e-50	2.19084e-47
ENSG00000163898	LIPH	5.66358	5.97922	269.505	9.913e-50	3.35322e-47
ENSG00000187583	PLEKHN1	3.63105	2.93059	268.634	1.33105e-49	4.41244e-47
ENSG00000109586	GALNT7	2.26214	6.56945	266.278	2.96465e-49	8.93439e-47
ENSG00000244694	PTCHD4	3.34465	4.24298	262.188	1.19556e-48	3.35872e-46
ENSG00000062038	CDH3	4.09247	6.76219	261.582	1.47096e-48	4.01468e-46
ENSG00000146267	FAXC	3.12524	3.8651	261.569	1.4775e-48	4.01468e-46
ENSG00000162873	KLHDC8A	4.89883	5.57149	260.491	2.13682e-48	5.71254e-46
ENSG00000151491	EPS8	2.01946	6.97436	257.088	6.8713e-48	1.77956e-45
ENSG00000163235	TGFA	2.60653	6.46573	253.577	2.30481e-47	5.78823e-45
ENSG00000091129	NRCAM	2.34139	5.93096	253.209	2.61723e-47	6.47471e-45
ENSG00000158055	GRHL3	5.02292	2.49438	243.877	6.71226e-46	1.44488e-43
ENSG00000162981	FAM84A	2.91694	4.97996	240.281	2.36682e-45	4.78414e-43
ENSG00000107731	UNC5B	2.22455	5.82543	238.312	4.73126e-45	9.11869e-43
ENSG00000173535	TNFRSF10C	2.43648	3.62592	236.815	8.01312e-45	1.45953e-42
ENSG00000161714	PLCD3	3.43529	6.98039	231.888	4.58552e-44	7.83556e-42
ENSG00000197467	COL13A1	3.46513	4.02814	227.411	2.25803e-43	3.63367e-41
ENSG00000163485	ADORA1	2.74581	5.29783	227.269	2.37567e-43	3.78623e-41
ENSG00000259803	SLC22A31	7.15297	5.60713	224.786	5.77471e-43	8.78127e-41
ENSG00000149948	HMGA2	5.58629	5.53186	224.5	6.3996e-43	9.47084e-41
ENSG00000184156	KCNQ3	4.4889	4.91777	224.429	6.56509e-43	9.62976e-41
ENSG00000135547	HEY2	2.13989	4.21185	222.865	1.1507e-42	1.61634e-40
ENSG00000066248	NGEF	5.28702	5.26855	219.216	4.28119e-42	5.58746e-40
ENSG00000184574	LPAR5	3.41175	5.77615	217.257	8.69066e-42	1.08307e-39
ENSG00000143171	RXRG	5.20122	6.39219	215.069	1.92019e-41	2.32315e-39
ENSG00000147883	CDKN2B	2.95657	3.39206	213.669	3.1924e-41	3.80677e-39
ENSG00000006625	GGCT	2.20882	6.18165	211.915	6.04538e-41	6.95848e-39
ENSG00000009694	TENM1	4.6608	6.3325	210.513	1.00799e-40	1.13656e-38
ENSG00000184500	PROS1	3.52906	8.05142	209.814	1.30133e-40	1.44762e-38
ENSG00000143217	NECTIN4	4.67358	4.82194	208.361	2.21376e-40	2.38267e-38
ENSG00000115828	QPCT	3.46384	6.19704	206.814	3.90354e-40	4.09501e-38
ENSG00000159166	LAD1	2.55052	5.51994	206.106	5.06078e-40	5.21009e-38
ENSG00000138622	HCN4	4.62952	2.23103	205.967	5.32589e-40	5.44918e-38
ENSG00000131015	ULBP2	2.81311	2.02875	205.399	6.55574e-40	6.6257e-38
ENSG00000173898	SPTBN2	3.55763	4.17488	204.914	7.84213e-40	7.87777e-38
ENSG00000141391	PRELID3A	2.02471	2.43209	204.594	8.81417e-40	8.8009e-38
ENSG00000151948	GLT1D1	2.69919	3.75203	204.113	1.05328e-39	1.03917e-37
ENSG00000092445	TYRO3	2.01645	3.83688	203.218	1.46379e-39	1.41885e-37
ENSG00000100302	RASD2	3.1069	4.40985	202.808	1.70332e-39	1.63193e-37
ENSG00000168754	FAM178B	4.90832	1.38633	202.511	1.89972e-39	1.78202e-37
ENSG00000143839	REN	5.14752	0.897273	201.654	2.60644e-39	2.41351e-37
ENSG00000197635	DPP4	4.51597	7.1626	200.783	3.59904e-39	3.2777e-37
ENSG00000215218	UBE2QL1	2.49775	4.4044	199.767	5.2411e-39	4.69575e-37
ENSG00000156966	B3GNT7	2.57916	4.34821	199.395	6.01447e-39	5.35967e-37
ENSG00000105711	SCN1B	2.39989	4.51043	198.012	1.00469e-38	8.76456e-37
ENSG00000176532	PRR15	5.79479	6.76592	197.964	1.02273e-38	8.87526e-37
ENSG00000006534	ALDH3B1	2.62341	5.31603	196.02	2.10629e-38	1.76322e-36
ENSG00000196218	RYR1	2.98985	5.09395	195.318	2.7359e-38	2.26738e-36
ENSG00000101489	CELF4	3.2416	2.29083	194.29	4.01136e-38	3.25923e-36
ENSG00000188906	LRRK2	4.01825	8.09637	191.13	1.3078e-37	1.03223e-35
ENSG00000136155	SCEL	4.17535	6.10653	190.545	1.62851e-37	1.27323e-35
ENSG00000188910	GJB3	4.74455	3.99755	189.843	2.11925e-37	1.61873e-35
ENSG00000113361	CDH6	3.3672	5.55729	189.749	2.19534e-37	1.66154e-35
ENSG00000141738	GRB7	2.27907	5.19844	189.651	2.27793e-37	1.71622e-35
ENSG00000182580	EPHB3	3.53024	4.39728	188.756	3.18774e-37	2.36937e-35
ENSG00000140545	MFGE8	2.30797	8.01186	187.148	5.83785e-37	4.17079e-35
ENSG00000086991	NOX4	2.54331	2.7384	187.117	5.90269e-37	4.19902e-35
ENSG00000014914	MTMR11	2.21504	3.60284	185.882	9.40582e-37	6.52307e-35
ENSG00000174791	RIN1	2.3674	3.06354	185.357	1.14667e-36	7.78935e-35
ENSG00000163888	CAMK2N2	3.68717	-0.00537922	185.248	1.19472e-36	8.08267e-35
ENSG00000147041	SYTL5	5.79104	4.54313	184.696	1.47282e-36	9.88342e-35
ENSG00000187642	PERM1	3.26269	1.84526	183.278	2.51649e-36	1.65519e-34
ENSG00000105976	MET	2.65191	8.81122	182.483	3.40333e-36	2.17719e-34
ENSG00000011028	MRC2	3.1058	7.61037	181.542	4.86362e-36	3.01927e-34
ENSG00000156299	TIAM1	2.99944	5.48129	181.175	5.59184e-36	3.44553e-34
ENSG00000178531	CTXN1	3.37148	4.21818	180.333	7.70087e-36	4.59144e-34
ENSG00000139318	DUSP6	2.41348	8.69831	179.094	1.23378e-35	7.10066e-34
ENSG00000162490	DRAXIN	3.58871	1.71609	178.604	1.48649e-35	8.43786e-34
ENSG00000140945	CDH13	2.05223	4.37281	177.574	2.20284e-35	1.22524e-33
ENSG00000130513	GDF15	4.21775	6.61891	176.834	2.92165e-35	1.60352e-33
ENSG00000162545	CAMK2N1	3.41336	7.15202	174.383	7.46478e-35	3.99905e-33
ENSG00000174460	ZCCHC12	6.77426	8.96249	173.545	1.02951e-34	5.46929e-33
ENSG00000110042	DTX4	3.14397	8.45539	173.088	1.22698e-34	6.45625e-33
ENSG00000197249	SERPINA1	4.62937	10.6867	172.231	1.70609e-34	8.837e-33
ENSG00000123700	KCNJ2	3.86776	5.04146	172.094	1.79818e-34	9.22748e-33
ENSG00000105650	PDE4C	3.50156	4.20435	172.006	1.85985e-34	9.51452e-33
ENSG00000183145	RIPPLY3	2.11664	-0.494666	171.898	1.93693e-34	9.84806e-33
ENSG00000124145	SDC4	2.42049	9.80107	171.641	2.14053e-34	1.07499e-32
ENSG00000183317	EPHA10	4.16189	3.24954	171.197	2.53944e-34	1.264e-32
ENSG00000187730	GABRD	3.04719	2.85668	171.006	2.7338e-34	1.35262e-32
ENSG00000170214	ADRA1B	2.24906	2.00818	170.533	3.27751e-34	1.60724e-32
ENSG00000177191	B3GNT8	2.21354	2.67626	170.261	3.64105e-34	1.78025e-32
ENSG00000137868	STRA6	5.42289	4.76968	170.246	3.66428e-34	1.78634e-32
ENSG00000139211	AMIGO2	2.50235	5.05295	170.026	3.98813e-34	1.93284e-32
ENSG00000171346	KRT15	5.04244	2.58257	168.476	7.25772e-34	3.40784e-32
ENSG00000164855	TMEM184A	2.97702	3.34581	168.111	8.35578e-34	3.91234e-32
ENSG00000109738	GLRB	2.07376	2.48846	167.773	9.51795e-34	4.43633e-32
ENSG00000013619	MAMLD1	2.84466	4.2083	167.772	9.5284e-34	4.43633e-32
ENSG00000108846	ABCC3	2.63377	6.4424	166.95	1.30983e-33	5.96439e-32
ENSG00000163472	TMEM79	2.09052	4.19503	166.923	1.32364e-33	5.99419e-32
ENSG00000007516	BAIAP3	3.50224	4.45898	166.193	1.75667e-33	7.74381e-32
ENSG00000101412	E2F1	2.01513	3.25627	166.167	1.77333e-33	7.79653e-32
ENSG00000141524	TMC6	2.09969	6.51169	165.976	1.91083e-33	8.35672e-32
ENSG00000164176	EDIL3	2.08162	4.15898	165.642	2.17506e-33	9.46236e-32
ENSG00000086205	FOLH1	2.39179	1.62509	165.076	2.70776e-33	1.16273e-31
ENSG00000105376	ICAM5	3.85236	4.09907	164.911	2.88917e-33	1.23741e-31
ENSG00000125931	CITED1	4.92928	7.78748	164.885	2.91896e-33	1.24695e-31
ENSG00000138308	PLA2G12B	5.69143	1.29778	163.903	4.27526e-33	1.80311e-31
ENSG00000116983	HPCAL4	5.17156	4.16057	163.694	4.63807e-33	1.95117e-31
ENSG00000134830	C5AR2	2.02771	1.71005	163.627	4.75688e-33	1.99608e-31
ENSG00000169258	GPRIN1	2.3266	1.37933	163.121	5.79235e-33	2.41227e-31
ENSG00000172159	FRMD3	2.6068	7.3276	162.768	6.65124e-33	2.7424e-31
ENSG00000196878	LAMB3	4.52234	7.40839	162.159	8.43461e-33	3.44344e-31
ENSG00000115414	FN1	5.68248	13.7084	160.683	1.5009e-32	5.99456e-31
ENSG00000138315	OIT3	3.35903	1.25056	160.455	1.64013e-32	6.51922e-31
ENSG00000204839	MROH6	2.64239	3.53888	159.619	2.27574e-32	8.9597e-31
ENSG00000164400	CSF2	5.55886	0.290167	159.258	2.62035e-32	1.0292e-30
ENSG00000163347	CLDN1	3.17458	8.61834	158.495	3.53391e-32	1.36537e-30
ENSG00000113946	CLDN16	5.1474	6.59103	158.487	3.54627e-32	1.36696e-30
ENSG00000196639	HRH1	2.66696	3.68356	158.447	3.60144e-32	1.3818e-30
ENSG00000174938	SEZ6L2	3.93175	5.14713	157.948	4.38068e-32	1.65776e-30
ENSG00000166016	ABTB2	2.51516	4.63969	157.81	4.62498e-32	1.74622e-30
ENSG00000185112	FAM43A	2.20051	5.2136	155.821	1.01069e-31	3.71444e-30
ENSG00000163638	ADAMTS9	2.67717	6.12621	155.695	1.06175e-31	3.89346e-30
ENSG00000120875	DUSP4	2.21147	5.51836	153.412	2.6128e-31	9.25366e-30
ENSG00000175040	CHST2	2.20455	6.74988	153.394	2.63094e-31	9.29805e-30
ENSG00000131981	LGALS3	2.65727	8.43719	152.287	4.07581e-31	1.41925e-29
ENSG00000159216	RUNX1	2.486	5.6949	152.215	4.1931e-31	1.45095e-29
ENSG00000118257	NRP2	2.24827	7.48311	151.868	4.81037e-31	1.64057e-29
ENSG00000151952	TMEM132D	3.93646	2.28588	151.742	5.05657e-31	1.71747e-29
ENSG00000182489	XKRX	3.81611	3.21758	151.042	6.6729e-31	2.22542e-29
ENSG00000145863	GABRA6	5.3496	-2.28999	150.534	8.15682e-31	2.70399e-29
ENSG00000187823	ZCCHC16	5.5219	3.16758	150.249	9.13659e-31	3.01671e-29
ENSG00000205403	CFI	2.2199	6.55767	149.618	1.17389e-30	3.85291e-29
ENSG00000131771	PPP1R1B	4.87303	3.50514	149.287	1.33866e-30	4.3764e-29
ENSG00000187045	TMPRSS6	7.10369	5.75104	149.276	1.34475e-30	4.38764e-29
ENSG00000135253	KCP	2.94761	3.36232	149.026	1.48497e-30	4.80729e-29
ENSG00000275591	XKR5	2.78306	-1.88918	148.861	1.5846e-30	5.11985e-29
ENSG00000106100	NOD1	2.56302	6.11301	147.715	2.50175e-30	7.94379e-29
ENSG00000187122	SLIT1	5.78832	6.34608	147.527	2.69693e-30	8.48226e-29
ENSG00000116014	KISS1R	3.56671	-0.810911	147.348	2.8945e-30	9.06926e-29
ENSG00000137648	TMPRSS4	6.26728	6.05644	147.033	3.28301e-30	1.01903e-28
ENSG00000164171	ITGA2	2.97821	6.21715	146.724	3.71354e-30	1.14622e-28
ENSG00000188483	IER5L	2.31376	4.34805	146.505	4.05268e-30	1.24626e-28
ENSG00000102265	TIMP1	3.07427	9.33393	146.421	4.19156e-30	1.28658e-28
ENSG00000173227	SYT12	6.59785	6.32015	146.322	4.35982e-30	1.33083e-28
ENSG00000187017	ESPN	5.49312	2.92699	145.58	5.86328e-30	1.7702e-28
ENSG00000103811	CTSH	2.4345	8.53862	145.447	6.18328e-30	1.86342e-28
ENSG00000088992	TESC	3.10342	6.40874	145.419	6.25224e-30	1.88078e-28
ENSG00000185818	NAT8L	3.0939	5.3909	144.286	9.83758e-30	2.93798e-28
ENSG00000174939	ASPHD1	3.8757	1.58864	143.484	1.35651e-29	3.95849e-28
ENSG00000144583	2017-03-04	3.73749	-0.429011	143.408	1.39769e-29	4.07148e-28
ENSG00000129451	KLK10	6.18955	6.46057	142.978	1.66132e-29	4.78895e-28
ENSG00000196083	IL1RAP	2.57913	5.05319	142.392	2.10149e-29	6.00554e-28
ENSG00000109956	B3GAT1	2.04181	5.43687	142.157	2.30992e-29	6.56722e-28
ENSG00000151365	THRSP	3.47847	4.39744	141.38	3.15499e-29	8.8037e-28
ENSG00000183696	UPP1	2.12117	5.75005	141.038	3.6211e-29	1.002e-27
ENSG00000255330	RP3-403A15.5	2.48684	-0.349992	140.792	3.99454e-29	1.09618e-27
ENSG00000219438	FAM19A5	2.52348	1.76066	140.751	4.06132e-29	1.11267e-27
ENSG00000110492	MDK	2.63611	7.44603	140.68	4.18091e-29	1.14166e-27
ENSG00000147255	IGSF1	4.57638	8.63913	140.656	4.22167e-29	1.15089e-27
ENSG00000124602	UNC5CL	2.72524	2.8307	140.628	4.26942e-29	1.162e-27
ENSG00000116981	NT5C1A	4.03615	-1.0335	139.509	6.69881e-29	1.78797e-27
ENSG00000138735	PDE5A	2.49764	7.93268	138.969	8.33316e-29	2.1959e-27
ENSG00000157765	SLC34A2	5.47665	11.3203	138.534	9.92886e-29	2.60397e-27
ENSG00000183379	SYNDIG1L	3.18426	1.44875	138.306	1.08849e-28	2.84569e-27
ENSG00000167759	KLK13	3.05936	0.838801	137.963	1.24998e-28	3.25762e-27
ENSG00000135437	RDH5	2.91844	2.49252	137.483	1.51806e-28	3.91928e-27
ENSG00000147160	AWAT2	3.88825	-2.36665	136.052	2.708e-28	6.80077e-27
ENSG00000171236	LRG1	3.45546	3.60637	134.704	4.6799e-28	1.15259e-26
ENSG00000179913	B3GNT3	5.90915	5.32478	134.646	4.79189e-28	1.17842e-26
ENSG00000131435	PDLIM4	3.55297	6.88343	134.564	4.95369e-28	1.2164e-26
ENSG00000186007	LEMD1	2.32233	2.57237	134.39	5.31498e-28	1.29362e-26
ENSG00000167105	TMEM92	6.15794	2.27834	134.017	6.18811e-28	1.49953e-26
ENSG00000106541	AGR2	3.54339	5.8095	133.599	7.33216e-28	1.76387e-26
ENSG00000132334	PTPRE	2.3941	6.05886	133.027	9.25482e-28	2.19454e-26
ENSG00000150687	PRSS23	2.45931	8.22057	132.41	1.18973e-27	2.8011e-26
ENSG00000136695	IL36RN	3.78876	0.362859	132.113	1.3422e-27	3.14667e-26
ENSG00000144730	IL17RD	2.13751	3.67083	131.415	1.78458e-27	4.15441e-26
ENSG00000164520	RAET1E	2.78713	0.578676	131.138	1.9978e-27	4.63774e-26
ENSG00000185567	AHNAK2	3.71281	6.26481	129.563	3.80363e-27	8.63633e-26
ENSG00000254466	OR4D10	6.47358	-0.939285	129.504	3.89631e-27	8.83465e-26
ENSG00000124493	GRM4	5.3908	2.96612	128.885	5.01991e-27	1.12897e-25
ENSG00000162576	MXRA8	2.36745	8.03175	128.651	5.52525e-27	1.23591e-25
ENSG00000175294	CATSPER1	3.82082	1.66432	127.309	9.57829e-27	2.10278e-25
ENSG00000131097	HIGD1B	2.22785	1.68649	126.543	1.31172e-26	2.83465e-25
ENSG00000222047	C10orf55	3.12057	1.13814	126.537	1.31495e-26	2.83794e-25
ENSG00000058335	RASGRF1	4.52869	3.64067	126.522	1.32336e-26	2.85236e-25
ENSG00000131094	C1QL1	4.20536	2.07185	126.218	1.4995e-26	3.21529e-25
ENSG00000115226	FNDC4	2.5411	4.71508	125.998	1.64168e-26	3.49754e-25
ENSG00000112559	MDFI	2.76587	3.39997	125.316	2.17398e-26	4.59615e-25
ENSG00000152463	OLAH	3.52576	0.902757	125.29	2.19657e-26	4.63323e-25
ENSG00000168490	PHYHIP	2.39985	4.67469	125.253	2.23064e-26	4.692e-25
ENSG00000167600	CYP2S1	3.54604	3.97275	124.531	3.00306e-26	6.25323e-25
ENSG00000173838	2017-03-10	3.20182	-1.07361	123.201	5.19702e-26	1.05954e-24
ENSG00000104808	DHDH	2.9703	0.510677	123.106	5.4051e-26	1.10061e-24
ENSG00000171124	FUT3	5.33864	0.633515	123.078	5.47036e-26	1.11117e-24
ENSG00000197587	DMBX1	7.04052	1.42488	122.768	6.21996e-26	1.26188e-24
ENSG00000175920	DOK7	3.14412	3.50151	122.763	6.23108e-26	1.26259e-24
ENSG00000214491	SEC14L6	2.76699	0.574008	122.118	8.13345e-26	1.63211e-24
ENSG00000008056	SYN1	3.0422	1.29912	121.823	9.19068e-26	1.83537e-24
ENSG00000102109	PCSK1N	5.06058	4.46358	121.567	1.02212e-25	2.03626e-24
ENSG00000188649	CC2D2B	2.47667	-0.2471	121.377	1.10538e-25	2.18374e-24
ENSG00000175445	LPL	2.77859	5.36391	120.589	1.53266e-25	2.98518e-24
ENSG00000105427	CNFN	2.37306	1.43829	120.006	1.95215e-25	3.75807e-24
ENSG00000188133	TMEM215	5.75222	3.99887	119.899	2.04122e-25	3.92043e-24
ENSG00000115363	EVA1A	2.80202	4.22086	119.816	2.11278e-25	4.05316e-24
ENSG00000147256	ARHGAP36	8.67277	7.4362	119.551	2.35797e-25	4.48718e-24
ENSG00000122861	PLAU	3.35192	7.3779	119.348	2.5661e-25	4.85539e-24
ENSG00000157103	SLC6A1	2.98137	1.12672	119.17	2.76238e-25	5.20301e-24
ENSG00000128268	MGAT3	3.43878	5.3461	119.036	2.9212e-25	5.47106e-24
ENSG00000181690	PLAG1	2.04662	4.42389	118.525	3.61365e-25	6.69232e-24
ENSG00000136040	PLXNC1	2.36648	6.21838	117.814	4.85745e-25	8.92597e-24
ENSG00000169067	ACTBL2	4.58783	0.125422	117.632	5.23913e-25	9.59542e-24
ENSG00000180745	CLRN3	3.27077	-2.17101	116.689	7.76188e-25	1.40758e-23
ENSG00000134873	CLDN10	6.28907	4.05578	116.598	8.06478e-25	1.45932e-23
ENSG00000183856	IQGAP3	2.14531	1.73403	116.375	8.847e-25	1.5939e-23
ENSG00000174950	CD164L2	3.41755	2.05448	115.377	1.34316e-24	2.35586e-23
ENSG00000203722	RAET1G	2.09845	1.1501	114.88	1.6523e-24	2.8798e-23
ENSG00000170367	CST5	6.07243	0.13398	114.527	1.91632e-24	3.31902e-23
ENSG00000188833	ENTPD8	2.51123	1.70874	113.556	2.87798e-24	4.87756e-23
ENSG00000100341	PNPLA5	6.14338	1.15498	113.196	3.3479e-24	5.62794e-23
ENSG00000109861	CTSC	2.16458	8.12891	112.788	3.97229e-24	6.65057e-23
ENSG00000029559	IBSP	5.7809	-1.10709	112.649	4.21027e-24	7.00655e-23
ENSG00000188784	PLA2G2E	5.76193	-1.43527	112.097	5.30931e-24	8.739e-23
ENSG00000169035	KLK7	6.12986	5.27322	112.072	5.3671e-24	8.82536e-23
ENSG00000197410	DCHS2	2.76838	1.40352	111.465	6.92552e-24	1.1232e-22
ENSG00000197046	SIGLEC15	3.76605	2.28746	111.404	7.10531e-24	1.1501e-22
ENSG00000174473	GALNTL6	2.74759	1.05145	110.817	9.09688e-24	1.45823e-22
ENSG00000184254	ALDH1A3	2.78119	4.30264	110.515	1.03305e-23	1.64484e-22
ENSG00000145681	HAPLN1	3.97547	1.78389	109.998	1.28497e-23	2.02071e-22
ENSG00000179242	CDH4	3.82431	4.21678	109.9	1.3391e-23	2.10384e-22
ENSG00000204539	CDSN	4.06228	-0.531676	109.328	1.70434e-23	2.64509e-22
ENSG00000099953	MMP11	3.54604	3.84709	109.189	1.80708e-23	2.78887e-22
ENSG00000162595	DIRAS3	2.13296	4.62196	108.902	2.04052e-23	3.12584e-22
ENSG00000204544	MUC21	6.21141	4.21877	108.791	2.13778e-23	3.27181e-22
ENSG00000259417	LINC01314	3.80214	5.14931	108.739	2.18549e-23	3.33252e-22
ENSG00000184292	TACSTD2	4.17699	8.6016	108.712	2.21121e-23	3.36864e-22
ENSG00000136928	GABBR2	2.66541	5.99635	108.612	2.30644e-23	3.50084e-22
ENSG00000175874	CREG2	2.44328	-2.12251	108.328	2.59905e-23	3.90918e-22
ENSG00000117069	ST6GALNAC5	5.36665	3.78267	108.306	2.62408e-23	3.94165e-22
ENSG00000138100	TRIM54	2.91183	2.11978	108.305	2.62539e-23	3.94165e-22
ENSG00000165188	RNF183	3.66803	1.14927	107.757	3.30991e-23	4.91152e-22
ENSG00000099960	SLC7A4	3.00236	-0.290381	107.721	3.36082e-23	4.97815e-22
ENSG00000260001	TGFBR3L	3.72018	-0.186548	107.398	3.85332e-23	5.67723e-22
ENSG00000231924	PSG1	6.21788	1.46976	107.197	4.19566e-23	6.15426e-22
ENSG00000152128	TMEM163	3.84496	4.7071	107.007	4.54829e-23	6.65971e-22
ENSG00000179542	SLITRK4	2.07743	2.6937	106.903	4.75152e-23	6.94502e-22
ENSG00000275896	PRSS2	6.71256	3.78513	106.811	4.94217e-23	7.21731e-22
ENSG00000148346	LCN2	4.88614	5.61954	106.43	5.80716e-23	8.42115e-22
ENSG00000144681	STAC	3.1949	2.59113	105.793	7.6081e-23	1.09087e-21
ENSG00000183631	PRR32	5.64253	-2.30133	104.992	1.069e-22	1.50797e-21
ENSG00000078725	BRINP1	3.18569	2.97261	104.894	1.11453e-22	1.57086e-21
ENSG00000124140	SLC12A5	2.71378	0.784531	104.581	1.27296e-22	1.78657e-21
ENSG00000184163	FAM132A	2.41887	0.76163	104.364	1.39585e-22	1.95078e-21
ENSG00000147889	CDKN2A	3.12928	2.30771	104.136	1.53849e-22	2.13394e-21
ENSG00000204983	PRSS1	6.61544	2.09208	104.116	1.55167e-22	2.14862e-21
ENSG00000166922	SCG5	2.3375	5.49697	104.081	1.57526e-22	2.17946e-21
ENSG00000155897	ADCY8	6.36044	3.18701	103.895	1.705e-22	2.35503e-21
ENSG00000053108	FSTL4	3.34651	1.62289	103.803	1.77275e-22	2.44251e-21
ENSG00000075461	CACNG4	4.84856	2.6403	103.772	1.79628e-22	2.47287e-21
ENSG00000172020	GAP43	6.1308	3.39895	103.715	1.84104e-22	2.52401e-21
ENSG00000141744	PNMT	2.85811	0.941325	103.379	2.12381e-22	2.89968e-21
ENSG00000156103	MMP16	2.86129	4.16482	103.105	2.38733e-22	3.24611e-21
ENSG00000132470	ITGB4	2.05011	6.73415	102.919	2.58365e-22	3.49584e-21
ENSG00000134668	SPOCD1	3.16039	1.24356	102.362	3.2772e-22	4.38414e-21
ENSG00000171877	FRMD5	3.72411	3.48158	102.25	3.43673e-22	4.59016e-21
ENSG00000168748	CA7	2.68132	-0.0575522	102.084	3.68818e-22	4.91017e-21
ENSG00000163362	C1orf106	4.16867	1.95854	102.023	3.78795e-22	5.0349e-21
ENSG00000172987	HPSE2	3.20331	0.117155	101.723	4.30432e-22	5.68479e-21
ENSG00000171388	APLN	2.76878	2.46692	101.586	4.56533e-22	6.01992e-21
ENSG00000145832	SLC25A48	3.60089	0.0879089	101.516	4.70101e-22	6.1939e-21
ENSG00000223573	TINCR	4.61807	1.64988	101.246	5.27937e-22	6.92291e-21
ENSG00000107859	PITX3	3.65265	-1.6848	100.803	6.37907e-22	8.2993e-21
ENSG00000090339	ICAM1	2.01925	6.61919	100.769	6.47346e-22	8.4155e-21
ENSG00000183654	2017-03-11	6.07153	-1.54679	100.46	7.38762e-22	9.54402e-21
ENSG00000101197	BIRC7	5.63569	2.96361	100.276	7.99301e-22	1.0302e-20
ENSG00000129910	CDH15	3.17372	-0.598838	100.258	8.05318e-22	1.03715e-20
ENSG00000170558	CDH2	3.00275	5.91629	99.4911	1.1189e-21	1.41354e-20
ENSG00000167757	KLK11	6.98457	4.5661	99.4515	1.13802e-21	1.43661e-20
ENSG00000050344	NFE2L3	2.61434	5.2332	99.3189	1.20463e-21	1.51493e-20
ENSG00000176907	C8orf4	2.67689	6.82511	99.1858	1.2754e-21	1.59907e-20
ENSG00000148926	ADM	2.05389	5.3462	98.7997	1.50516e-21	1.86737e-20
ENSG00000104892	KLC3	2.07229	1.53574	98.7701	1.52407e-21	1.888e-20
ENSG00000132746	ALDH3B2	4.26006	-1.00646	98.6089	1.63329e-21	2.01278e-20
ENSG00000213937	CLDN9	2.82145	3.68747	98.124	2.0119e-21	2.45003e-20
ENSG00000166897	ELFN2	5.65989	2.25375	97.9611	2.15773e-21	2.61818e-20
ENSG00000108950	FAM20A	2.66251	6.56667	97.8345	2.27845e-21	2.75458e-20
ENSG00000138316	ADAMTS14	3.82946	2.33757	97.8137	2.29894e-21	2.77732e-20
ENSG00000087128	TMPRSS11E	6.24514	1.63598	97.7502	2.36255e-21	2.84795e-20
ENSG00000198535	C2CD4A	4.81668	3.01924	97.6804	2.43455e-21	2.93047e-20
ENSG00000079393	DUSP13	4.04288	-0.0283951	97.6226	2.49544e-21	3.0016e-20
ENSG00000143369	ECM1	4.82857	7.4067	97.4717	2.66305e-21	3.18701e-20
ENSG00000152207	CYSLTR2	3.08871	5.21483	97.4614	2.67489e-21	3.19887e-20
ENSG00000188803	SHISA6	3.88956	3.57639	97.4077	2.7374e-21	3.26891e-20
ENSG00000167755	KLK6	6.7544	2.27409	97.3739	2.77755e-21	3.31207e-20
ENSG00000163817	SLC6A20	5.7287	3.25929	96.998	3.26521e-21	3.8713e-20
ENSG00000105131	EPHX3	2.57311	0.649082	96.9421	3.34401e-21	3.95907e-20
ENSG00000166546	BEAN1	2.16153	2.98441	96.6452	3.80083e-21	4.45221e-20
ENSG00000022355	GABRA1	4.43043	-3.17408	96.4927	4.05766e-21	4.743e-20
ENSG00000160951	PTGER1	3.01293	-1.27165	96.3614	4.29383e-21	5.00494e-20
ENSG00000130720	FIBCD1	4.45459	2.34307	96.1364	4.7326e-21	5.47021e-20
ENSG00000189057	FAM111B	2.27094	2.63664	96.0974	4.81285e-21	5.5475e-20
ENSG00000176092	AIM1L	2.55973	0.91809	95.895	5.25041e-21	6.03247e-20
ENSG00000156535	CD109	2.41254	4.76438	95.6769	5.76959e-21	6.59069e-20
ENSG00000087495	PHACTR3	3.12991	0.854091	95.6277	5.89251e-21	6.72184e-20
ENSG00000166448	TMEM130	3.63541	2.8948	95.5805	6.01468e-21	6.84707e-20
ENSG00000101198	NKAIN4	2.65659	2.86281	95.5072	6.20796e-21	7.06225e-20
ENSG00000173237	C11orf86	5.32779	-2.80979	95.406	6.48362e-21	7.35565e-20
ENSG00000181218	HIST3H2A	2.96877	2.05432	94.959	7.86544e-21	8.84462e-20
ENSG00000169594	BNC1	3.69587	1.62479	94.7919	8.454e-21	9.47431e-20
ENSG00000175793	SFN	4.01256	4.87169	94.7742	8.519e-21	9.5407e-20
ENSG00000102924	CBLN1	4.07094	4.35458	94.6379	9.03589e-21	1.0072e-19
ENSG00000164935	DCSTAMP	5.86363	6.85877	94.4733	9.70195e-21	1.07781e-19
ENSG00000132821	VSTM2L	2.60551	3.70819	94.046	1.16704e-20	1.28701e-19
ENSG00000171094	ALK	4.48355	3.07519	93.9728	1.20459e-20	1.32489e-19
ENSG00000106236	NPTX2	2.94844	1.2456	93.855	1.26741e-20	1.39121e-19
ENSG00000162366	PDZK1IP1	4.17524	5.68814	93.8482	1.27132e-20	1.39458e-19
ENSG00000198797	BRINP2	4.04915	1.10582	93.6917	1.3604e-20	1.4864e-19
ENSG00000072315	TRPC5	5.1692	3.8745	93.3949	1.54689e-20	1.68571e-19
ENSG00000269891	ARHGAP19-SLIT1	3.73718	-2.14977	92.9985	1.83629e-20	1.97897e-19
ENSG00000109255	NMU	5.45319	4.16651	92.4014	2.37923e-20	2.5426e-19
ENSG00000183971	NPW	4.05819	1.20746	92.1936	2.6037e-20	2.77711e-19
ENSG00000171345	KRT19	2.7603	8.25398	91.7966	3.09328e-20	3.28451e-19
ENSG00000258947	TUBB3	3.02332	0.870826	91.743	3.16562e-20	3.35917e-19
ENSG00000261150	EPPK1	2.12169	3.70738	91.6205	3.33899e-20	3.53183e-19
ENSG00000196352	CD55	2.51625	8.32943	91.6119	3.3515e-20	3.5428e-19
ENSG00000164283	ESM1	2.63412	4.27032	91.4429	3.60679e-20	3.80781e-19
ENSG00000133048	CHI3L1	4.95389	8.62994	91.3126	3.81686e-20	4.02445e-19
ENSG00000168505	GBX2	4.76434	-1.63508	91.0613	4.25649e-20	4.47093e-19
ENSG00000166961	MS4A15	5.25209	-2.1909	90.7107	4.95738e-20	5.17434e-19
ENSG00000205116	TMEM88B	4.08481	-2.94998	90.5036	5.42416e-20	5.64024e-19
ENSG00000124813	RUNX2	2.19387	4.15821	90.4255	5.6132e-20	5.81856e-19
ENSG00000165376	CLDN2	3.66646	3.67	90.2087	6.16872e-20	6.37845e-19
ENSG00000069812	HES2	3.17559	0.863247	90.0683	6.55646e-20	6.74152e-19
ENSG00000117122	MFAP2	2.28104	4.04796	89.8974	7.06407e-20	7.23652e-19
ENSG00000182667	NTM	2.8127	3.27505	89.8235	7.29515e-20	7.45941e-19
ENSG00000129951	PLPPR3	2.93023	-1.70095	89.5723	8.13654e-20	8.27889e-19
ENSG00000099812	MISP	3.55085	3.11215	89.1831	9.64322e-20	9.74612e-19
ENSG00000102243	VGLL1	5.09841	0.715389	89.0361	1.02817e-19	1.03725e-18
ENSG00000189433	GJB4	3.67704	0.456147	88.5785	1.25539e-19	1.2535e-18
ENSG00000269855	RNF225	3.05653	-1.17199	88.4089	1.35155e-19	1.34627e-18
ENSG00000179593	ALOX15B	3.17214	5.58375	88.2232	1.466e-19	1.45241e-18
ENSG00000105664	COMP	4.51964	5.58497	88.1961	1.48345e-19	1.46795e-18
ENSG00000152377	SPOCK1	2.54772	5.48933	88.1738	1.498e-19	1.48146e-18
ENSG00000170498	KISS1	4.19777	-1.67281	88.041	1.58712e-19	1.56586e-18
ENSG00000146555	SDK1	2.89444	4.86579	87.6542	1.87975e-19	1.83925e-18
ENSG00000104783	KCNN4	3.58028	5.57166	87.3576	2.14008e-19	2.08903e-18
ENSG00000175315	CST6	3.76983	6.92852	87.0841	2.41205e-19	2.33936e-18
ENSG00000205755	CRLF2	4.48089	1.01932	86.8466	2.67626e-19	2.58201e-18
ENSG00000157766	ACAN	2.54114	1.67821	86.7623	2.77654e-19	2.66944e-18
ENSG00000144485	HES6	2.05659	3.90363	86.6545	2.91103e-19	2.79388e-18
ENSG00000138061	CYP1B1	3.08559	6.51991	86.5913	2.99262e-19	2.86886e-18
ENSG00000133055	MYBPH	4.40238	1.34482	86.5867	2.99877e-19	2.8731e-18
ENSG00000162763	LRRC52	2.94303	-0.978606	86.1441	3.63956e-19	3.47298e-18
ENSG00000135116	HRK	2.6453	3.68722	85.8785	4.08971e-19	3.88464e-18
ENSG00000170369	CST2	6.79064	2.56717	85.8744	4.09718e-19	3.88951e-18
ENSG00000163207	IVL	5.81061	2.65385	85.5454	4.73307e-19	4.46757e-18
ENSG00000196353	CPNE4	4.10659	2.83402	85.4554	4.92369e-19	4.63958e-18
ENSG00000104918	RETN	4.95572	-0.417201	85.0671	5.83856e-19	5.47365e-18
ENSG00000188293	IGFL1	5.46877	-2.58972	84.4157	7.77126e-19	7.24051e-18
ENSG00000198028	ZNF560	4.20663	-0.12205	84.3235	8.09409e-19	7.52438e-18
ENSG00000167741	GGT6	3.19326	2.86582	84.0083	9.2973e-19	8.58511e-18
ENSG00000183196	CHST6	2.68321	0.778084	83.7613	1.03628e-18	9.52125e-18
ENSG00000204866	IGFL2	4.87379	2.98901	83.7438	1.04443e-18	9.58551e-18
ENSG00000136542	GALNT5	3.44699	2.1344	83.7204	1.05526e-18	9.67418e-18
ENSG00000121270	ABCC11	4.16055	1.91802	83.7187	1.05603e-18	9.67593e-18
ENSG00000167767	KRT80	2.32378	4.73773	83.643	1.09182e-18	9.98728e-18
ENSG00000163435	ELF3	2.16515	5.70001	83.1578	1.35178e-18	1.22302e-17
ENSG00000006016	CRLF1	4.25905	6.67654	83.0979	1.38793e-18	1.25368e-17
ENSG00000183625	CCR3	2.34234	-0.236463	83.0048	1.44579e-18	1.3038e-17
ENSG00000153294	ADGRF4	4.63257	0.124665	82.758	1.61215e-18	1.44989e-17
ENSG00000187980	PLA2G2C	2.30966	-2.62537	82.4901	1.81364e-18	1.62754e-17
ENSG00000176887	SOX11	4.06011	0.832157	82.3828	1.90216e-18	1.70055e-17
ENSG00000054179	ENTPD2	3.1751	2.74119	82.2225	2.04152e-18	1.82024e-17
ENSG00000138166	DUSP5	2.28365	7.4203	81.5914	2.69735e-18	2.37306e-17
ENSG00000124731	TREM1	2.90615	3.30982	81.5361	2.764e-18	2.42655e-17
ENSG00000168878	SFTPB	4.9987	10.0186	81.5217	2.78158e-18	2.4394e-17
ENSG00000189377	CXCL17	3.79734	3.80189	81.4697	2.8463e-18	2.49089e-17
ENSG00000137699	TRIM29	3.50265	4.12723	81.3757	2.96693e-18	2.59235e-17
ENSG00000187714	SLC18A3	7.28596	0.620414	80.9201	3.62863e-18	3.13907e-17
ENSG00000111863	ADTRP	2.84964	3.04433	80.7	3.99962e-18	3.451e-17
ENSG00000134258	VTCN1	5.75209	2.69458	80.5386	4.29564e-18	3.69679e-17
ENSG00000186766	FOXI2	3.28731	0.704855	80.2998	4.77435e-18	4.09813e-17
ENSG00000172497	ACOT12	4.53641	-1.76412	80.1557	5.08801e-18	4.35834e-17
ENSG00000126752	SSX1	2.92699	2.26514	79.915	5.66109e-18	4.82182e-17
ENSG00000133101	CCNA1	2.72157	1.19603	79.7337	6.13384e-18	5.21109e-17
ENSG00000084734	GCKR	2.49898	-1.05953	79.6666	6.31832e-18	5.35958e-17
ENSG00000185306	C12orf56	2.63947	-0.440912	79.5533	6.64373e-18	5.61835e-17
ENSG00000176244	ACBD7	2.25709	1.77991	79.2319	7.66168e-18	6.43978e-17
ENSG00000143320	CRABP2	2.31027	6.30079	78.9563	8.65854e-18	7.23363e-17
ENSG00000110375	UPK2	2.91688	-0.891125	78.8447	9.09638e-18	7.57651e-17
ENSG00000237330	RNF223	3.41833	-1.60751	78.6053	1.01161e-17	8.3921e-17
ENSG00000153714	LURAP1L	2.06397	3.43936	78.2018	1.21029e-17	9.97541e-17
ENSG00000111218	PRMT8	5.00895	2.78071	78.0366	1.30247e-17	1.07032e-16
ENSG00000183019	MCEMP1	4.3893	1.12371	78.0192	1.31254e-17	1.07753e-16
ENSG00000167779	IGFBP6	2.65792	7.44912	77.6667	1.53517e-17	1.25101e-16
ENSG00000204869	IGFL4	2.81123	-1.98641	77.6522	1.54484e-17	1.25826e-16
ENSG00000176406	RIMS2	2.56347	3.03662	77.6235	1.56495e-17	1.2734e-16
ENSG00000196415	PRTN3	2.48465	-1.27968	77.5653	1.60567e-17	1.30525e-16
ENSG00000149654	CDH22	2.97641	2.14044	77.4958	1.65642e-17	1.34518e-16
ENSG00000169903	TM4SF4	3.81174	2.42901	77.3781	1.74539e-17	1.41397e-16
ENSG00000124107	SLPI	3.7382	6.81124	77.0832	1.99015e-17	1.60519e-16
ENSG00000189367	KIAA0408	2.99043	-1.20078	77.0121	2.05381e-17	1.65493e-16
ENSG00000139200	PIANP	2.25183	1.7206	76.7125	2.34702e-17	1.88296e-16
ENSG00000086548	CEACAM6	4.92232	3.79093	76.652	2.41126e-17	1.93262e-16
ENSG00000140873	ADAMTS18	2.53831	0.602149	76.2846	2.83969e-17	2.26397e-16
ENSG00000126733	DACH2	3.08442	0.0339959	76.2119	2.93331e-17	2.33524e-16
ENSG00000130540	SULT4A1	4.09027	-0.966574	76.1221	3.05322e-17	2.4272e-16
ENSG00000167914	GSDMA	2.48861	0.604501	75.872	3.41318e-17	2.70169e-16
ENSG00000111981	ULBP1	2.54136	1.5389	75.6557	3.7593e-17	2.95881e-16
ENSG00000120337	TNFSF18	2.96404	0.363906	75.5453	3.94895e-17	3.09621e-16
ENSG00000196611	MMP1	3.41354	0.384608	75.0702	4.88226e-17	3.79032e-16
ENSG00000116035	VAX2	2.0881	-2.35897	74.9786	5.08462e-17	3.93636e-16
ENSG00000184613	NELL2	2.71401	7.57037	74.6949	5.77341e-17	4.45297e-16
ENSG00000163735	CXCL5	4.2939	-0.0228712	74.2696	6.9825e-17	5.33095e-16
ENSG00000243232	PCDHAC2	2.15454	1.9906	74.2244	7.12433e-17	5.43173e-16
ENSG00000131400	NAPSA	3.71043	4.31794	74.1501	7.36578e-17	5.6055e-16
ENSG00000067715	SYT1	3.74673	3.06703	74.0564	7.68111e-17	5.83293e-16
ENSG00000146005	PSD2	2.15226	-0.0886752	74.0256	7.78661e-17	5.90408e-16
ENSG00000107742	SPOCK2	2.59489	8.34901	73.5317	9.71425e-17	7.26268e-16
ENSG00000186417	GLDN	4.42093	3.91549	73.4493	1.00796e-16	7.52479e-16
ENSG00000128645	HOXD1	4.60857	-0.064483	73.3766	1.04131e-16	7.76069e-16
ENSG00000167644	C19orf33	2.57343	5.10494	72.9539	1.25842e-16	9.29932e-16
ENSG00000186474	KLK12	4.80099	0.925638	72.8781	1.30193e-16	9.60366e-16
ENSG00000163440	PDCL2	3.42121	-2.73627	72.7966	1.35021e-16	9.92449e-16
ENSG00000185198	PRSS57	2.47169	-2.13156	72.7774	1.36182e-16	1.00054e-15
ENSG00000122852	SFTPA1	8.68059	5.99505	72.4163	1.60157e-16	1.17046e-15
ENSG00000105696	TMEM59L	3.48258	2.82317	72.2902	1.69475e-16	1.23529e-15
ENSG00000196890	HIST3H2BB	2.66192	-1.29691	71.9817	1.94625e-16	1.41239e-15
ENSG00000164393	ADGRF2	3.89075	-1.09202	71.8716	2.045e-16	1.48146e-15
ENSG00000138271	GPR87	4.13299	-0.575285	71.2799	2.66807e-16	1.90864e-15
ENSG00000184995	IFNE	3.4138	0.330844	71.2607	2.69115e-16	1.92122e-15
ENSG00000174417	TRHR	4.02929	-1.69238	71.0741	2.92634e-16	2.08262e-15
ENSG00000198805	PNP	2.10229	6.4947	70.9977	3.02907e-16	2.15111e-15
ENSG00000104140	RHOV	2.18564	2.0384	70.831	3.26483e-16	2.31357e-15
ENSG00000172461	FUT9	5.69825	-0.125062	70.5913	3.63681e-16	2.56184e-15
ENSG00000166292	TMEM100	2.80727	3.65004	70.4775	3.82797e-16	2.69421e-15
ENSG00000172320	OR5A1	3.76171	-3.58698	70.3769	4.00454e-16	2.81013e-15
ENSG00000101282	RSPO4	2.29155	3.98924	69.8847	4.99943e-16	3.48468e-15
ENSG00000164379	FOXQ1	2.09035	5.1235	69.8584	5.05924e-16	3.52192e-15
ENSG00000172264	MACROD2	2.34937	4.7589	69.8463	5.08688e-16	3.53819e-15
ENSG00000277288	C10orf142	2.78959	-0.982144	69.8399	5.10079e-16	3.54637e-15
ENSG00000113396	SLC27A6	3.5118	5.96053	69.7949	5.20594e-16	3.61796e-15
ENSG00000185303	SFTPA2	7.26569	4.04583	69.7729	5.2579e-16	3.65102e-15
ENSG00000133110	POSTN	2.9671	6.71427	69.5946	5.69796e-16	3.93679e-15
ENSG00000144191	CNGA3	2.24186	-0.934839	69.5553	5.799e-16	4.0016e-15
ENSG00000204421	LY6G6C	3.27847	1.11194	69.5513	5.81052e-16	4.00788e-15
ENSG00000173930	SLCO4C1	2.63802	3.01563	69.2699	6.59678e-16	4.52386e-15
ENSG00000183117	CSMD1	3.75774	2.73999	69.2423	6.67937e-16	4.57671e-15
ENSG00000268223	ARL14EPL	3.11249	-2.19218	69.1342	7.01251e-16	4.79111e-15
ENSG00000125207	PIWIL1	3.58715	3.76929	68.9219	7.71871e-16	5.2498e-15
ENSG00000005073	HOXA11	5.10394	-1.72413	68.3733	9.88912e-16	6.67395e-15
ENSG00000187634	SAMD11	2.36708	3.8224	68.2423	1.04922e-15	7.05509e-15
ENSG00000267206	LCN6	3.88132	2.92837	68.1805	1.07893e-15	7.25195e-15
ENSG00000163873	GRIK3	2.85059	1.78996	68.0096	1.1656e-15	7.79028e-15
ENSG00000012779	ALOX5	3.01595	6.3109	67.2302	1.65855e-15	1.08916e-14
ENSG00000171446	KRT27	2.30365	1.17903	66.9703	1.86559e-15	1.21885e-14
ENSG00000243449	C4orf48	2.15019	2.98975	66.5953	2.21132e-15	1.43623e-14
ENSG00000152503	TRIM36	3.05976	2.7604	66.5419	2.26552e-15	1.4697e-14
ENSG00000169469	SPRR1B	5.78569	-0.679085	66.2382	2.60006e-15	1.67819e-14
ENSG00000278195	SSTR3	2.92944	1.27568	66.1556	2.69932e-15	1.74022e-14
ENSG00000054803	CBLN4	2.9403	1.9433	65.6272	3.43095e-15	2.18555e-14
ENSG00000170373	CST1	6.75462	0.944196	65.6114	3.45581e-15	2.20054e-14
ENSG00000002726	AOC1	3.27739	2.40263	65.2466	4.07865e-15	2.58226e-14
ENSG00000203697	CAPN8	2.67131	0.651749	65.2342	4.10139e-15	2.59467e-14
ENSG00000041353	RAB27B	3.55642	2.8968	65.1558	4.25055e-15	2.68392e-14
ENSG00000181374	CCL13	2.86988	1.9071	64.6848	5.26576e-15	3.28986e-14
ENSG00000118322	ATP10B	3.89022	2.52588	64.3295	6.18977e-15	3.84993e-14
ENSG00000137745	MMP13	6.71088	1.32115	64.2968	6.28267e-15	3.90312e-14
ENSG00000170775	GPR37	2.80994	-0.237788	64.2429	6.43797e-15	3.99212e-14
ENSG00000115194	SLC30A3	3.87677	2.82061	64.0485	7.03468e-15	4.35236e-14
ENSG00000182687	GALR2	2.12484	-1.79019	64.0413	7.05686e-15	4.36446e-14
ENSG00000188778	ADRB3	3.1426	-2.44229	63.6095	8.59126e-15	5.2819e-14
ENSG00000221986	MYBPHL	2.37606	-0.549938	63.3981	9.46057e-15	5.77991e-14
ENSG00000163209	SPRR3	4.93337	-3.11144	63.1598	1.05469e-14	6.3941e-14
ENSG00000150051	MKX	2.86703	2.72825	62.9923	1.13858e-14	6.88007e-14
ENSG00000171102	OBP2B	6.07931	-0.610804	62.9883	1.14065e-14	6.89002e-14
ENSG00000125869	LAMP5	3.65722	4.32061	62.9599	1.15551e-14	6.97723e-14
ENSG00000158477	CD1A	4.06649	2.50826	62.9557	1.15775e-14	6.98826e-14
ENSG00000114270	COL7A1	2.57641	3.46758	62.9419	1.16503e-14	7.02963e-14
ENSG00000172927	MYEOV	2.55492	0.391407	62.794	1.24632e-14	7.50918e-14
ENSG00000183715	OPCML	4.63494	2.61513	62.5633	1.38488e-14	8.32286e-14
ENSG00000104435	STMN2	3.78907	1.11259	62.3515	1.52557e-14	9.13851e-14
ENSG00000128422	KRT17	4.54674	5.13443	62.2975	1.56366e-14	9.35994e-14
ENSG00000152592	DMP1	3.63268	-1.92882	61.9213	1.85687e-14	1.10393e-13
ENSG00000089356	FXYD3	3.81746	2.08143	61.6546	2.09792e-14	1.23968e-13
ENSG00000176884	GRIN1	2.1648	-1.19907	61.5714	2.179e-14	1.28576e-13
ENSG00000148123	PLPPR1	3.27111	-1.62578	61.4943	2.25742e-14	1.32825e-13
ENSG00000185499	MUC1	2.46278	6.92941	61.4033	2.35359e-14	1.3814e-13
ENSG00000179546	HTR1D	2.16117	-1.32551	61.2904	2.47809e-14	1.4519e-13
ENSG00000167656	LY6D	4.70133	-0.474582	61.1262	2.67186e-14	1.55937e-13
ENSG00000164220	F2RL2	2.41938	0.44341	60.9618	2.88062e-14	1.67531e-13
ENSG00000257017	HP	5.17437	2.20528	60.8028	3.09854e-14	1.79574e-13
ENSG00000149043	SYT8	3.37306	-0.715061	60.7939	3.11104e-14	1.80236e-13
ENSG00000172232	AZU1	3.25401	-1.09977	60.7296	3.20385e-14	1.85354e-13
ENSG00000188573	FBLL1	2.20017	0.270622	60.7205	3.21723e-14	1.86063e-13
ENSG00000105492	SIGLEC6	4.8979	2.7015	60.6772	3.28207e-14	1.8935e-13
ENSG00000134762	DSC3	3.99058	2.88414	60.2767	3.9435e-14	2.25625e-13
ENSG00000205420	KRT6A	6.24185	3.01399	60.1203	4.2369e-14	2.41163e-13
ENSG00000183798	EMILIN3	2.42856	0.977131	60.0583	4.35897e-14	2.47771e-13
ENSG00000078328	RBFOX1	4.4474	1.39339	59.9648	4.55016e-14	2.58196e-13
ENSG00000060718	COL11A1	5.27561	3.74793	59.8487	4.79929e-14	2.71681e-13
ENSG00000123689	G0S2	2.36375	4.31841	59.7527	5.01544e-14	2.8324e-13
ENSG00000255595	RP4-809F18.1	3.845	-1.4196	59.3495	6.03529e-14	3.38299e-13
ENSG00000103375	AQP8	3.05605	-1.97208	58.8777	7.49652e-14	4.17103e-13
ENSG00000171004	HS6ST2	3.61726	4.02031	58.7369	7.99896e-14	4.44312e-13
ENSG00000182256	GABRG3	2.94337	2.33152	58.4471	9.13971e-14	5.03458e-13
ENSG00000145192	AHSG	3.71776	-3.18735	58.4031	9.32603e-14	5.1321e-13
ENSG00000275410	HNF1B	3.62726	-0.397391	58.2517	9.99993e-14	5.49019e-13
ENSG00000135925	WNT10A	2.94876	3.0918	58.2414	1.00476e-13	5.51455e-13
ENSG00000165643	SOHLH1	6.8631	-1.4567	57.3389	1.52285e-13	8.22728e-13
ENSG00000070748	CHAT	4.98272	-2.52705	57.3197	1.53634e-13	8.29476e-13
ENSG00000157131	C8A	4.07329	-1.13128	57.0738	1.72096e-13	9.25232e-13
ENSG00000144460	NYAP2	4.42678	-0.693661	57.0324	1.75416e-13	9.42472e-13
ENSG00000106031	HOXA13	2.93111	-3.01532	57.028	1.75756e-13	9.43988e-13
ENSG00000185479	KRT6B	6.53893	0.161907	56.8888	1.87431e-13	1.00345e-12
ENSG00000134827	TCN1	5.54541	1.04456	56.8586	1.90064e-13	1.0164e-12
ENSG00000125571	IL37	4.89881	-2.04606	56.6542	2.08873e-13	1.11035e-12
ENSG00000180532	ZSCAN4	2.11251	-1.15402	56.5658	2.17552e-13	1.15353e-12
ENSG00000215474	SKOR2	5.65095	-1.88584	56.4883	2.25513e-13	1.1923e-12
ENSG00000268104	SLC6A14	3.59439	1.87395	56.4744	2.26965e-13	1.19922e-12
ENSG00000088726	TMEM40	3.14584	-1.07128	56.3717	2.37973e-13	1.25498e-12
ENSG00000113905	HRG	2.86323	-3.30772	56.2705	2.49357e-13	1.31334e-12
ENSG00000158022	TRIM63	2.65444	0.984628	56.2227	2.54958e-13	1.34156e-12
ENSG00000156076	WIF1	7.87438	1.66658	55.7107	3.23047e-13	1.68169e-12
ENSG00000148482	SLC39A12	3.3008	-2.27865	55.7074	3.23515e-13	1.6836e-12
ENSG00000183668	PSG9	3.76128	-3.69069	55.6456	3.32902e-13	1.73028e-12
ENSG00000196748	CLPSL2	2.23987	-2.19584	55.6138	3.37824e-13	1.75421e-12
ENSG00000124467	PSG8	5.33776	1.70023	55.5955	3.40735e-13	1.76877e-12
ENSG00000169385	RNASE2	2.04209	-1.05402	55.5803	3.43112e-13	1.77833e-12
ENSG00000074410	CA12	2.60679	6.32333	55.4995	3.56222e-13	1.84282e-12
ENSG00000184368	MAP7D2	2.0204	-0.158769	55.4932	3.57232e-13	1.84689e-12
ENSG00000132329	RAMP1	2.32874	3.16532	55.3782	3.76793e-13	1.94438e-12
ENSG00000125851	PCSK2	2.93904	8.71605	55.2619	3.97634e-13	2.04556e-12
ENSG00000158874	APOA2	4.57218	-2.09024	55.2433	4.01069e-13	2.06259e-12
ENSG00000198759	EGFL6	2.2171	-0.020625	55.2278	4.03939e-13	2.0767e-12
ENSG00000163216	SPRR2D	4.51232	-2.88112	55.1735	4.14219e-13	2.12691e-12
ENSG00000108821	COL1A1	2.69787	9.89458	55.1463	4.19494e-13	2.152e-12
ENSG00000166670	MMP10	3.677	-1.48076	54.9015	4.69854e-13	2.39921e-12
ENSG00000184160	ADRA2C	2.27085	2.22552	54.8171	4.88604e-13	2.48897e-12
ENSG00000186832	KRT16	4.62372	0.59713	54.817	4.88634e-13	2.48897e-12
ENSG00000183090	FREM3	3.28862	-1.70196	54.7573	5.02295e-13	2.55417e-12
ENSG00000095596	CYP26A1	2.95065	-1.24843	54.7571	5.02358e-13	2.55417e-12
ENSG00000168621	GDNF	3.467	-1.71287	54.5303	5.58054e-13	2.82435e-12
ENSG00000212724	KRTAP2-3	3.35946	-1.60791	54.3025	6.20229e-13	3.12851e-12
ENSG00000240764	PCDHGC5	2.00124	-0.527509	54.2757	6.27969e-13	3.16466e-12
ENSG00000250378	RP11-119J18.1	3.91171	-1.95996	54.1845	6.55128e-13	3.29652e-12
ENSG00000132026	RTBDN	2.84871	-2.01445	54.0966	6.82395e-13	3.43164e-12
ENSG00000095932	SMIM24	3.58734	0.675254	54.0643	6.92754e-13	3.47846e-12
ENSG00000197506	SLC28A3	2.19254	1.30172	53.8281	7.73017e-13	3.86742e-12
ENSG00000182379	NXPH4	3.17607	0.710092	53.7828	7.89462e-13	3.94374e-12
ENSG00000123500	COL10A1	3.44055	3.43302	53.7535	8.00289e-13	3.99662e-12
ENSG00000171864	PRND	3.02466	-0.366053	53.5215	8.91312e-13	4.43116e-12
ENSG00000115009	CCL20	2.93197	1.0233	53.3276	9.7535e-13	4.82868e-12
ENSG00000162344	FGF19	4.72835	-3.17418	53.2803	9.96982e-13	4.92988e-12
ENSG00000073067	CYP2W1	3.30317	-0.0859331	53.1563	1.05618e-12	5.21017e-12
ENSG00000198673	FAM19A2	2.38516	3.07599	52.9081	1.18544e-12	5.82182e-12
ENSG00000124920	MYRF	2.6067	3.15788	52.8903	1.19529e-12	5.86653e-12
ENSG00000137673	MMP7	4.02836	4.34526	52.6827	1.31651e-12	6.43123e-12
ENSG00000145824	CXCL14	3.92575	8.34308	52.6657	1.32696e-12	6.47846e-12
ENSG00000196368	NUDT11	2.15009	2.34496	52.6222	1.35409e-12	6.60899e-12
ENSG00000124882	EREG	4.02154	1.20576	52.5292	1.41395e-12	6.8829e-12
ENSG00000086159	AQP6	2.38446	-0.614798	52.4673	1.45523e-12	7.07552e-12
ENSG00000035499	DEPDC1B	2.07462	3.29072	52.2964	1.57586e-12	7.63739e-12
ENSG00000041982	TNC	2.16731	7.01379	52.2025	1.64627e-12	7.97165e-12
ENSG00000197919	IFNA1	2.87802	-3.56358	52.0648	1.75522e-12	8.47693e-12
ENSG00000170044	ZPLD1	3.02971	-1.01581	51.8917	1.90273e-12	9.15733e-12
ENSG00000166342	NETO1	3.05037	1.42908	51.8266	1.96146e-12	9.4262e-12
ENSG00000102854	MSLN	3.40336	1.54673	51.4898	2.29498e-12	1.0934e-11
ENSG00000142623	PADI1	3.05935	-2.14303	51.4657	2.3207e-12	1.10501e-11
ENSG00000101210	EEF1A2	3.24954	2.50821	51.3442	2.45626e-12	1.16688e-11
ENSG00000186867	QRFPR	2.21063	0.20718	51.3292	2.47336e-12	1.17467e-11
ENSG00000147571	CRH	3.1201	-3.4536	51.2821	2.52826e-12	1.19937e-11
ENSG00000198768	APCDD1L	2.85391	-0.939339	51.1481	2.69145e-12	1.27459e-11
ENSG00000166884	OR4D6	2.91525	-2.82426	50.9348	2.97323e-12	1.40443e-11
ENSG00000130203	APOE	2.18228	9.18456	50.7652	3.21857e-12	1.5147e-11
ENSG00000198807	PAX9	2.3411	3.05822	50.5705	3.52507e-12	1.64958e-11
ENSG00000168671	UGT3A2	3.64687	-0.301163	50.47	3.69465e-12	1.72552e-11
ENSG00000204941	PSG5	3.48424	-2.69657	50.3946	3.82691e-12	1.78277e-11
ENSG00000100867	DHRS2	4.18542	1.92755	49.941	4.73157e-12	2.17728e-11
ENSG00000180777	ANKRD30B	2.44671	-1.31262	49.801	5.0516e-12	2.31619e-11
ENSG00000204583	LRCOL1	2.35336	-0.344789	49.7191	5.24895e-12	2.40402e-11
ENSG00000073282	TP63	2.49664	2.24912	49.6888	5.32426e-12	2.43784e-11
ENSG00000102970	CCL17	3.13925	2.04097	49.4975	5.82314e-12	2.66111e-11
ENSG00000148848	ADAM12	2.45376	3.08528	49.4661	5.90933e-12	2.69827e-11
ENSG00000170608	FOXA3	2.52689	-1.54429	49.3777	6.15873e-12	2.8106e-11
ENSG00000164932	CTHRC1	2.28248	3.8499	49.2464	6.54991e-12	2.97682e-11
ENSG00000279508	AL589743.1	2.2129	-2.95148	49.2015	6.68865e-12	3.03738e-11
ENSG00000204970	PCDHA1	2.02994	-1.55861	49.1072	6.99072e-12	3.16761e-11
ENSG00000141750	STAC2	2.82664	-0.749253	49.0895	7.04943e-12	3.19334e-11
ENSG00000206072	SERPINB11	7.36271	-0.138152	48.6468	8.67603e-12	3.89083e-11
ENSG00000170454	KRT75	4.63846	-2.74087	48.5868	8.92315e-12	3.99949e-11
ENSG00000243137	PSG4	4.71527	-0.463697	48.4102	9.69447e-12	4.33349e-11
ENSG00000170848	PSG6	3.71037	-3.18935	48.3535	9.95526e-12	4.44527e-11
ENSG00000161798	AQP5	2.37471	4.35829	48.2313	1.05438e-11	4.69162e-11
ENSG00000198488	B3GNT6	3.07975	-2.58946	47.705	1.35003e-11	5.94652e-11
ENSG00000137975	CLCA2	4.40753	0.973051	47.3989	1.5591e-11	6.81849e-11
ENSG00000130829	DUSP9	3.17446	-3.2666	47.3789	1.57371e-11	6.87874e-11
ENSG00000129991	TNNI3	3.27683	-1.29415	47.3302	1.61023e-11	7.03097e-11
ENSG00000145040	UCN2	3.16562	-3.3066	47.3276	1.61218e-11	7.03764e-11
ENSG00000147223	RIPPLY1	2.02181	-2.24523	47.3156	1.62128e-11	7.07365e-11
ENSG00000185269	NOTUM	4.24595	-0.406871	46.9703	1.90741e-11	8.26329e-11
ENSG00000206075	SERPINB5	4.14362	-0.241236	46.8119	2.0551e-11	8.88684e-11
ENSG00000185640	KRT79	2.55789	-3.28161	46.7853	2.08082e-11	8.98868e-11
ENSG00000150722	PPP1R1C	2.00195	1.45238	46.6968	2.16962e-11	9.35037e-11
ENSG00000125780	TGM3	2.0031	-2.06692	46.6177	2.25181e-11	9.67688e-11
ENSG00000172752	COL6A5	5.26716	0.58195	46.6081	2.26217e-11	9.71635e-11
ENSG00000204936	CD177	5.22783	3.75657	46.4073	2.48659e-11	1.06362e-10
ENSG00000165966	PDZRN4	2.96559	3.84303	46.3111	2.60189e-11	1.11122e-10
ENSG00000110427	KIAA1549L	2.25068	0.760672	46.1949	2.74845e-11	1.17079e-10
ENSG00000105198	LGALS13	5.46691	-1.22236	46.0622	2.92592e-11	1.24352e-10
ENSG00000196260	SFTA2	2.03148	1.04292	45.7729	3.35365e-11	1.41803e-10
ENSG00000203805	PLPP4	2.48592	0.144193	45.4242	3.95375e-11	1.65781e-10
ENSG00000183876	ARSI	2.56532	0.437853	45.1682	4.46212e-11	1.85922e-10
ENSG00000250366	TUNAR	5.0956	1.02146	45.113	4.58002e-11	1.90356e-10
ENSG00000213424	KRT222	2.02636	0.628906	45.0768	4.65882e-11	1.93582e-10
ENSG00000124469	CEACAM8	3.36608	-3.08721	45.0553	4.70622e-11	1.95405e-10
ENSG00000196754	S100A2	2.14599	5.05513	44.9992	4.83295e-11	2.00416e-10
ENSG00000260903	XKR7	2.31924	-2.23865	44.8709	5.1348e-11	2.12667e-10
ENSG00000169509	CRCT1	3.11343	-4.32817	44.8157	5.27058e-11	2.17964e-10
ENSG00000075673	ATP12A	5.04074	2.03812	44.7756	5.37188e-11	2.22042e-10
ENSG00000280165	PCDH20	2.81021	-3.19763	44.5227	6.05421e-11	2.49375e-10
ENSG00000116031	CD207	2.88881	2.63094	44.4532	6.25687e-11	2.57339e-10
ENSG00000106689	LHX2	5.30232	0.93601	44.3804	6.47613e-11	2.65763e-10
ENSG00000204632	HLA-G	2.26305	4.32054	44.1258	7.30555e-11	2.9825e-10
ENSG00000126890	CTAG2	5.89423	-1.81292	44.0126	7.70805e-11	3.13986e-10
ENSG00000167754	KLK5	3.53128	1.07384	43.9339	8.00066e-11	3.25346e-10
ENSG00000255346	NOX5	2.55724	2.27214	43.8716	8.24027e-11	3.34679e-10
ENSG00000172478	C2orf54	2.13435	-0.452548	43.3813	1.03959e-10	4.18335e-10
ENSG00000183695	MRGPRX2	3.128	-4.1469	43.2756	1.09299e-10	4.39075e-10
ENSG00000258986	TMEM179	2.4692	-1.32177	42.8256	1.35328e-10	5.40106e-10
ENSG00000196208	GREB1	2.29014	2.37916	42.7976	1.37147e-10	5.4697e-10
ENSG00000124157	SEMG2	5.59342	-3.08396	42.8812	1.43914e-10	5.72717e-10
ENSG00000115687	PASK	2.16722	6.27219	42.6615	1.46302e-10	5.81245e-10
ENSG00000187908	DMBT1	2.87724	-0.185223	42.655	1.46756e-10	5.82768e-10
ENSG00000164175	SLC45A2	2.3701	-2.06826	42.6403	1.47773e-10	5.86669e-10
ENSG00000177551	NHLH2	2.69334	-3.44657	42.6204	1.49178e-10	5.91678e-10
ENSG00000139515	PDX1	6.4613	-0.53259	42.1927	1.82817e-10	7.18487e-10
ENSG00000211829	TRDC	3.15193	4.31315	42.086	1.92326e-10	7.5451e-10
ENSG00000103355	PRSS33	3.67894	-3.75784	41.95	2.0517e-10	8.02428e-10
ENSG00000221826	PSG3	3.18143	-3.63998	41.7631	2.24258e-10	8.75017e-10
ENSG00000124233	SEMG1	5.36088	-2.38308	41.6269	2.39285e-10	9.31896e-10
ENSG00000008118	CAMK1G	2.02886	-0.603671	41.3955	2.6714e-10	1.0343e-09
ENSG00000154764	WNT7A	2.88433	-0.602369	41.3803	2.69095e-10	1.04163e-09
ENSG00000187689	AMTN	2.9609	-2.39251	41.2608	2.84856e-10	1.0993e-09
ENSG00000204003	RP11-216L13.16	3.36184	-3.64391	41.1044	3.06885e-10	1.17937e-09
ENSG00000021852	C8B	2.97768	-2.41015	40.9672	3.27627e-10	1.25617e-09
ENSG00000268089	GABRQ	2.16464	-0.0219315	40.6021	3.8996e-10	1.4843e-09
ENSG00000186847	KRT14	3.19506	1.62586	40.5796	3.94175e-10	1.49918e-09
ENSG00000265190	ANXA8	3.7007	-0.646158	40.4557	4.18184e-10	1.58686e-09
ENSG00000169174	PCSK9	2.48482	-2.38118	40.3086	4.48583e-10	1.69638e-09
ENSG00000147206	NXF3	2.08944	-2.23666	39.8211	5.66212e-10	2.12185e-09
ENSG00000189052	CGB5	3.13656	-4.48927	39.76	6.29227e-10	2.34689e-09
ENSG00000125999	BPIFB1	3.89556	0.381716	39.4501	6.76143e-10	2.51299e-09
ENSG00000144278	GALNT13	2.5047	-1.24591	39.4307	6.82426e-10	2.53444e-09
ENSG00000164690	SHH	3.25456	-1.32725	39.3268	7.17238e-10	2.65303e-09
ENSG00000181195	PENK	4.92376	2.49989	39.2715	7.36476e-10	2.71752e-09
ENSG00000163283	ALPP	4.19553	-2.13684	39.1333	7.86831e-10	2.8943e-09
ENSG00000128564	VGF	4.29167	3.03066	38.823	9.12886e-10	3.33725e-09
ENSG00000175766	EIF4E1B	3.8721	-3.06223	38.7035	9.66644e-10	3.52367e-09
ENSG00000104237	RP1	2.4654	-2.48377	38.6721	9.81269e-10	3.57384e-09
ENSG00000123364	HOXC13	2.82736	-4.2921	38.6231	1.00458e-09	3.65552e-09
ENSG00000096395	MLN	4.07368	-2.54585	38.5674	1.03184e-09	3.75061e-09
ENSG00000148735	PLEKHS1	3.01146	-0.468508	38.4046	1.11558e-09	4.04523e-09
ENSG00000196104	SPOCK3	3.10799	-0.360157	38.3759	1.13103e-09	4.09945e-09
ENSG00000105929	ATP6V0A4	2.89871	-2.1904	38.205	1.2276e-09	4.43009e-09
ENSG00000067842	ATP2B3	5.15399	-0.634721	38.1579	1.25572e-09	4.52666e-09
ENSG00000204021	LIPK	3.11979	-4.00996	38.1238	1.27639e-09	4.59616e-09
ENSG00000165606	DRGX	3.45402	-2.61323	38.1018	1.28991e-09	4.64284e-09
ENSG00000196361	ELAVL3	3.16131	-1.32051	38.079	1.30412e-09	4.68991e-09
ENSG00000138136	LBX1	4.23117	-3.19794	38.0392	1.32927e-09	4.77622e-09
ENSG00000107984	DKK1	2.19323	-0.0941904	37.9881	1.36224e-09	4.88727e-09
ENSG00000162040	HS3ST6	2.17683	-2.15984	37.8294	1.47008e-09	5.25708e-09
ENSG00000185942	NKAIN3	3.43868	-3.33382	37.7098	1.55699e-09	5.55109e-09
ENSG00000215397	SCRT2	4.19249	-3.25062	37.5782	1.65856e-09	5.89927e-09
ENSG00000180818	HOXC10	3.72789	-1.692	37.4263	1.78419e-09	6.32578e-09
ENSG00000164509	IL31RA	2.67852	-2.54381	37.1435	2.04391e-09	7.21264e-09
ENSG00000188467	SLC24A5	2.4267	-4.44304	36.9628	2.22945e-09	7.83568e-09
ENSG00000134398	ERN2	2.16796	-2.6783	36.8584	2.34439e-09	8.21006e-09
ENSG00000178403	NEUROG2	3.40901	-2.59038	36.6165	2.63396e-09	9.18146e-09
ENSG00000170786	SDR16C5	2.69653	0.578526	36.6003	2.65454e-09	9.24349e-09
ENSG00000084628	NKAIN1	3.46849	-0.684727	36.268	3.11532e-09	1.07576e-08
ENSG00000146352	CLVS2	2.887	-3.81967	36.1115	3.35935e-09	1.15521e-08
ENSG00000140798	ABCC12	3.42327	-1.68661	35.9981	3.54822e-09	1.21612e-08
ENSG00000197253	TPSB2	2.24993	0.899304	35.9206	3.68339e-09	1.25907e-08
ENSG00000162510	MATN1	3.78436	2.30659	35.7485	4.00214e-09	1.36269e-08
ENSG00000136688	IL36G	2.95272	-3.6109	35.6327	4.23197e-09	1.43887e-08
ENSG00000144834	TAGLN3	2.62652	0.723966	35.5239	4.46021e-09	1.51206e-08
ENSG00000089199	CHGB	3.14875	5.12394	35.1179	5.42637e-09	1.82253e-08
ENSG00000215644	GCGR	3.89738	0.660694	35.0792	5.52891e-09	1.85472e-08
ENSG00000111049	MYF5	3.7832	-3.93086	35.0494	5.60895e-09	1.88005e-08
ENSG00000198074	AKR1B10	5.03707	2.07426	34.9005	6.02778e-09	2.01635e-08
ENSG00000164871	SPAG11B	3.36503	-3.64734	34.8914	6.05415e-09	2.02477e-08
ENSG00000132692	BCAN	3.40976	0.739258	34.7948	6.34372e-09	2.11819e-08
ENSG00000188624	IGFL3	2.84298	-3.8701	34.5917	6.99838e-09	2.32695e-08
ENSG00000129455	KLK8	2.51971	-1.91875	34.5782	7.04417e-09	2.34123e-08
ENSG00000160307	S100B	2.22164	2.97129	34.5586	7.11148e-09	2.36076e-08
ENSG00000189325	C6orf222	2.2442	-3.79657	34.5103	7.27919e-09	2.41354e-08
ENSG00000082293	COL19A1	2.28163	0.786248	34.4775	7.39621e-09	2.45037e-08
ENSG00000163751	CPA3	2.08398	0.753228	34.0814	8.95933e-09	2.93712e-08
ENSG00000125726	CD70	2.38952	1.05387	34.0476	9.10751e-09	2.98393e-08
ENSG00000140519	RHCG	2.53802	-2.63812	33.8688	9.93106e-09	3.24286e-08
ENSG00000166006	KCNC2	2.92159	-4.33454	33.4663	1.20714e-08	3.91019e-08
ENSG00000166396	SERPINB7	2.39213	-3.1659	33.307	1.30414e-08	4.2104e-08
ENSG00000157890	MEGF11	2.25487	0.210873	33.2488	1.3416e-08	4.32541e-08
ENSG00000178363	CALML3	3.55036	-1.13924	33.1652	1.39715e-08	4.49664e-08
ENSG00000206073	SERPINB4	2.7574	-4.04552	32.9524	1.54914e-08	4.96271e-08
ENSG00000197632	SERPINB2	2.49411	-1.16288	32.9358	1.56171e-08	5.00005e-08
ENSG00000172156	CCL11	2.64579	-3.408	32.7686	1.69391e-08	5.40868e-08
ENSG00000165556	CDX2	4.94763	-0.433202	32.7082	1.7444e-08	5.56136e-08
ENSG00000183463	URAD	4.24435	-2.97101	32.623	1.81811e-08	5.78412e-08
ENSG00000267795	SMIM22	2.48759	0.685309	32.2304	2.2007e-08	6.93734e-08
ENSG00000089169	RPH3A	2.13313	-1.26943	32.1325	2.30803e-08	7.25913e-08
ENSG00000115386	REG1A	4.40677	-1.74016	31.8439	2.65626e-08	8.27585e-08
ENSG00000091583	APOH	3.28567	-3.33384	31.8288	2.67589e-08	8.33074e-08
ENSG00000171401	KRT13	2.38624	0.616059	31.7968	2.7179e-08	8.4536e-08
ENSG00000124875	CXCL6	2.69137	-3.25931	31.7823	2.73718e-08	8.51035e-08
ENSG00000183729	NPBWR1	2.2077	-2.65656	31.761	2.76565e-08	8.59566e-08
ENSG00000147689	FAM83A	2.03849	2.74253	31.6954	2.85556e-08	8.8618e-08
ENSG00000143556	S100A7	2.80022	-3.75096	31.6922	2.85994e-08	8.87373e-08
ENSG00000047936	ROS1	3.75019	-0.619863	31.608	2.97989e-08	9.23111e-08
ENSG00000243955	GSTA1	2.71769	-1.60303	31.3626	3.3586e-08	1.0309e-07
ENSG00000277586	NEFL	2.75919	0.162053	31.3491	3.38072e-08	1.03731e-07
ENSG00000224940	PRRT4	2.97376	1.8617	31.265	3.5224e-08	1.07918e-07
ENSG00000149635	OCSTAMP	2.1492	-3.33014	31.2475	3.55242e-08	1.08778e-07
ENSG00000169218	RSPO1	3.37575	0.514534	31.2308	3.58155e-08	1.09568e-07
ENSG00000149968	MMP3	3.0633	-1.79913	31.0772	3.86032e-08	1.17597e-07
ENSG00000198400	NTRK1	3.30069	0.316919	30.7138	4.60998e-08	1.39282e-07
ENSG00000123572	NRK	2.17281	2.67677	30.2743	5.71471e-08	1.70731e-07
ENSG00000057149	SERPINB3	2.89903	-3.50252	30.2451	5.79657e-08	1.72958e-07
ENSG00000166959	MS4A8	2.53342	-3.444	30.0555	6.35999e-08	1.88514e-07
ENSG00000102174	PHEX	2.1957	5.08034	29.9543	6.68325e-08	1.97448e-07
ENSG00000178372	CALML5	2.95051	-3.89061	29.8984	6.86848e-08	2.02571e-07
ENSG00000171560	FGA	3.99028	-2.38221	29.8748	6.94842e-08	2.04783e-07
ENSG00000178287	SPAG11A	2.74992	-4.15943	29.474	8.45547e-08	2.47003e-07
ENSG00000273706	LHX1	3.78661	-2.31922	29.4053	8.74526e-08	2.55019e-07
ENSG00000110245	APOC3	3.45546	-3.06004	29.4002	8.7672e-08	2.55614e-07
ENSG00000108684	ASIC2	2.18031	-2.56956	29.3896	8.81266e-08	2.56894e-07
ENSG00000122585	NPY	4.03285	2.10572	29.0491	1.04148e-07	3.01317e-07
ENSG00000170465	KRT6C	2.83606	-3.3145	28.3262	1.48539e-07	4.22813e-07
ENSG00000158125	XDH	2.19123	1.59349	28.3092	1.49787e-07	4.26145e-07
ENSG00000214128	TMEM213	3.16167	-2.03343	27.9229	1.81138e-07	5.1026e-07
ENSG00000131126	TEX101	2.93678	-2.40138	27.6992	2.02226e-07	5.65529e-07
ENSG00000154342	WNT3A	2.40247	-2.02977	27.5279	2.20032e-07	6.12329e-07
ENSG00000263639	MSMB	2.79221	-2.10515	27.3884	2.35696e-07	6.53287e-07
ENSG00000148965	SAA4	2.28058	-3.97581	27.3776	2.36949e-07	6.5665e-07
ENSG00000172023	REG1B	2.30843	-4.60593	27.3273	2.42892e-07	6.7166e-07
ENSG00000255071	SAA2-SAA4	2.87081	-2.92408	27.2271	2.55205e-07	7.03362e-07
ENSG00000083782	EPYC	3.30731	-0.171524	27.1408	2.66301e-07	7.31997e-07
ENSG00000126266	FFAR1	2.2144	-1.64302	27.0122	2.83739e-07	7.7748e-07
ENSG00000135346	CGA	2.38022	-3.4453	26.6675	3.36376e-07	9.13706e-07
ENSG00000179059	ZFP42	2.7384	-3.25337	26.4391	3.76582e-07	1.01742e-06
ENSG00000124237	C20orf85	2.81942	-3.68073	26.2458	4.14339e-07	1.11271e-06
ENSG00000164451	FAM26D	2.33022	-3.11651	26.198	4.24247e-07	1.13748e-06
ENSG00000172551	MUCL1	2.72906	-3.85715	26.1579	4.32755e-07	1.15898e-06
ENSG00000173432	SAA1	2.66428	0.911719	25.7197	5.37594e-07	1.42707e-06
ENSG00000156466	GDF6	3.34837	2.91924	25.6751	5.49614e-07	1.45851e-06
ENSG00000187416	LHFPL3	2.57224	-3.32753	25.5683	5.79458e-07	1.53451e-06
ENSG00000162989	KCNJ3	2.64104	-1.32681	25.5277	5.91238e-07	1.56296e-06
ENSG00000095917	TPSD1	2.31757	-2.09025	25.5024	5.98697e-07	1.58117e-06
ENSG00000134339	SAA2	2.59803	-0.195004	25.4551	6.12905e-07	1.61714e-06
ENSG00000175497	DPP10	2.06788	1.02361	25.2934	6.64091e-07	1.74553e-06
ENSG00000184937	WT1	2.01609	-2.36472	25.226	6.86632e-07	1.80135e-06
ENSG00000189001	SBSN	2.56324	0.576885	25.1823	7.01719e-07	1.83802e-06
ENSG00000152266	PTH	3.57959	-2.40125	24.6914	8.95386e-07	2.31025e-06
ENSG00000164485	IL22RA2	2.27008	-1.30456	24.6734	9.03431e-07	2.32919e-06
ENSG00000112333	NR2E1	2.82211	-2.37034	24.2388	1.12139e-06	2.86131e-06
ENSG00000075891	PAX2	3.42221	-0.42525	24.229	1.12685e-06	2.87434e-06
ENSG00000176153	GPX2	2.29633	0.099034	24.1424	1.17646e-06	2.99629e-06
ENSG00000004848	ARX	2.24854	1.00029	23.9044	1.32448e-06	3.35677e-06
ENSG00000204897	KRT25	2.37035	-4.04385	23.815	1.38482e-06	3.49847e-06
ENSG00000269526	ERVV-1	2.38164	-2.11381	23.7055	1.46252e-06	3.68689e-06
ENSG00000132693	CRP	2.01117	-4.01171	23.6609	1.49537e-06	3.76625e-06
ENSG00000118271	TTR	2.97024	-1.54319	23.1935	1.88812e-06	4.69059e-06
ENSG00000168875	SOX14	3.41067	-2.36576	22.9252	2.15881e-06	5.33745e-06
ENSG00000204140	CLPSL1	2.15933	-3.97763	22.9125	2.17255e-06	5.36743e-06
ENSG00000074211	PPP2R2C	2.41456	0.602678	22.6926	2.42509e-06	5.96466e-06
ENSG00000145888	GLRA1	2.27549	-3.12939	22.5906	2.55192e-06	6.25805e-06
ENSG00000205835	GMNC	2.30924	-2.28813	22.4404	2.75112e-06	6.72067e-06
ENSG00000103546	SLC6A2	2.28328	-3.18343	22.2657	3.00264e-06	7.30282e-06
ENSG00000134757	DSG3	2.65319	-1.54315	22.2179	3.07532e-06	7.46863e-06
ENSG00000120251	GRIA2	2.01637	-2.06158	22.1584	3.16835e-06	7.68332e-06
ENSG00000171201	SMR3B	3.33362	0.920691	21.872	3.65759e-06	8.80788e-06
ENSG00000172137	CALB2	2.08397	0.15758	21.5291	4.34427e-06	1.03621e-05
ENSG00000186732	MPPED1	2.97477	-2.32127	21.2499	4.99836e-06	1.18171e-05
ENSG00000119973	PRLHR	2.97149	-0.66852	21.2457	5.00882e-06	1.18382e-05
ENSG00000198216	CACNA1E	2.33466	0.618631	20.9501	5.81152e-06	1.36381e-05
ENSG00000107807	TLX1	2.31876	-2.35024	20.7999	6.26789e-06	1.46345e-05
ENSG00000167244	IGF2	2.40488	7.26396	20.6916	6.61895e-06	1.53805e-05
ENSG00000169344	UMOD	2.65845	-2.83567	20.5704	7.03584e-06	1.63035e-05
ENSG00000188817	SNTN	2.25148	-3.10921	20.4255	7.5687e-06	1.74699e-05
ENSG00000150361	KLHL1	2.23847	-3.87763	20.1424	8.73014e-06	1.99948e-05
ENSG00000256463	SALL3	2.54979	-0.903623	20.0561	9.11881e-06	2.08352e-05
ENSG00000108244	KRT23	2.1654	-2.08723	19.8154	1.02973e-05	2.33934e-05
ENSG00000171564	FGB	2.71411	-2.76216	19.5909	1.15348e-05	2.60333e-05
ENSG00000164266	SPINK1	2.06273	-3.4892	19.3957	1.27315e-05	2.85477e-05
ENSG00000268964	ERVV-2	2.18824	-1.82689	19.0892	1.4869e-05	3.31033e-05
ENSG00000186529	CYP4F3	2.23782	-1.04229	18.8956	1.64022e-05	3.62827e-05
ENSG00000204479	PRAMEF17	2.00645	-3.71139	18.5433	1.96127e-05	4.30115e-05
ENSG00000183166	CALN1	2.21057	-0.656581	18.4789	2.02647e-05	4.43358e-05
ENSG00000186081	KRT5	2.60053	3.10317	18.2948	2.2251e-05	4.83875e-05
ENSG00000149571	KIRREL3	2.15517	-0.215219	18.0613	2.5057e-05	5.4191e-05
ENSG00000134760	DSG1	2.00526	-3.65738	17.5338	3.27788e-05	6.99329e-05
ENSG00000185559	DLK1	2.20642	-3.29762	17.1266	4.03498e-05	8.51429e-05
ENSG00000009709	PAX7	2.17615	-3.36535	16.0895	6.86214e-05	0.000140611
ENSG00000163286	ALPPL2	2.00021	-2.61887	14.0805	0.000193421	0.000374265
ENSG00000196767	POU3F4	2.19062	-2.07534	13.0514	0.00033032	0.000621953

## Sheet: mRNA_down
ensemble_id	gene_symbol	logFC	logCPM	F	PValue	FDR
ENSG00000133800	LYVE1	-3.00437	2.65271	418.418	7.27992e-70	6.03323e-66
ENSG00000128536	CDHR3	-2.11401	1.45152	409.789	8.71685e-69	4.81606e-65
ENSG00000185372	OR2V1	-4.2247	-3.85825	370.651	9.16305e-64	3.79694e-60
ENSG00000138722	MMRN1	-3.14887	3.29391	369.462	1.31541e-63	4.36057e-60
ENSG00000173769	TOPAZ1	-4.3148	-4.53119	355.926	8.05295e-62	2.22463e-58
ENSG00000198774	RASSF9	-2.46373	1.91528	341.287	7.43728e-60	1.54091e-56
ENSG00000153246	PLA2R1	-2.78823	5.53772	332.661	1.1089e-58	1.67092e-55
ENSG00000154258	ABCA9	-2.79988	1.24368	322.494	2.76188e-57	3.5214e-54
ENSG00000213759	UGT2B11	-3.42453	-1.81323	321.446	3.8531e-57	4.56179e-54
ENSG00000198682	PAPSS2	-2.33948	4.055	290.763	8.1026e-53	5.37203e-50
ENSG00000185774	KCNIP4	-2.02707	1.81322	290.144	9.92245e-53	6.31786e-50
ENSG00000197766	CFD	-2.29213	3.93006	289.038	1.43303e-52	7.91752e-50
ENSG00000171368	TPPP	-2.142	4.04872	288.896	1.50203e-52	8.03102e-50
ENSG00000105717	PBX4	-2.13687	2.80393	279.71	3.18926e-51	1.46839e-48
ENSG00000163431	LMOD1	-2.32064	5.28067	278.057	5.55488e-51	2.42295e-48
ENSG00000253250	C8orf88	-2.23568	0.334895	277.195	7.40258e-51	3.06744e-48
ENSG00000153823	PID1	-2.46054	1.36388	271.852	4.47543e-50	1.64845e-47
ENSG00000155511	GRIA1	-3.46501	-3.22584	266.52	2.72577e-49	8.36661e-47
ENSG00000152580	IGSF10	-3.04535	0.780697	264.306	5.797e-49	1.71581e-46
ENSG00000044524	EPHA3	-2.07535	3.71644	262.766	9.81144e-49	2.80387e-46
ENSG00000147257	GPC3	-3.1162	1.9406	260.367	2.22945e-48	5.86559e-46
ENSG00000189056	RELN	-3.42645	1.50991	250.217	7.37522e-47	1.79771e-44
ENSG00000126218	F10	-2.2338	0.755914	243.815	6.84945e-46	1.45551e-43
ENSG00000165568	AKR1E2	-2.20126	0.328628	239.5	3.11044e-45	6.06536e-43
ENSG00000111262	KCNA1	-4.10437	-0.35929	237.314	6.72393e-45	1.23832e-42
ENSG00000144821	MYH15	-2.67841	-1.44417	228.623	1.46352e-43	2.40176e-41
ENSG00000132561	MATN2	-2.19117	7.73148	222.294	1.41258e-42	1.95113e-40
ENSG00000150625	GPM6A	-2.6076	2.82651	220.762	2.45134e-42	3.30333e-40
ENSG00000170419	VSTM2A	-3.44248	-3.80455	218.069	6.47096e-42	8.31443e-40
ENSG00000109832	DDX25	-2.15972	1.12203	217.78	7.1859e-42	9.0232e-40
ENSG00000072041	SLC6A15	-3.86086	-1.83787	217.02	9.46077e-42	1.17024e-39
ENSG00000064270	ATP2C2	-2.50445	2.879	214.694	2.19995e-41	2.64233e-39
ENSG00000074706	IPCEF1	-2.89719	5.03234	208.302	2.26185e-40	2.40321e-38
ENSG00000102271	KLHL4	-2.26268	-0.247232	208.271	2.28531e-40	2.41268e-38
ENSG00000117707	PROX1	-2.02103	3.52214	204.538	9.00504e-40	8.93763e-38
ENSG00000198626	RYR2	-2.91752	3.48511	203.082	1.53986e-39	1.4839e-37
ENSG00000173467	AGR3	-3.25521	0.140981	189.123	2.77699e-37	2.07336e-35
ENSG00000104313	EYA1	-2.64151	-1.39045	182.751	3.07308e-36	1.9975e-34
ENSG00000231738	TSPAN19	-3.13957	-2.40175	182.472	3.41519e-36	2.17719e-34
ENSG00000150672	DLG2	-2.39311	3.82702	180.212	8.06322e-36	4.79025e-34
ENSG00000115112	TFCP2L1	-2.75537	5.77227	179.122	1.22055e-35	7.05503e-34
ENSG00000183775	KCTD16	-2.88578	0.943472	177.606	2.17594e-35	1.21435e-33
ENSG00000248144	ADH1C	-2.67511	-1.88549	177.027	2.71183e-35	1.49829e-33
ENSG00000196616	ADH1B	-3.26404	2.50631	171.118	2.61838e-34	1.29939e-32
ENSG00000164325	TMEM174	-3.1748	-3.59626	170.552	3.25338e-34	1.60014e-32
ENSG00000157111	TMEM171	-2.06964	3.53677	169.559	4.77514e-34	2.28092e-32
ENSG00000143196	DPT	-3.29479	4.10854	167.42	1.09163e-33	5.05413e-32
ENSG00000204065	TCEAL5	-2.96663	-0.12183	166.896	1.33715e-33	6.02264e-32
ENSG00000114805	PLCH1	-2.14717	3.03846	164.56	3.31108e-33	1.40721e-31
ENSG00000145362	ANK2	-2.20642	4.17598	162.11	8.59774e-33	3.50141e-31
ENSG00000167941	SOST	-3.18852	-3.74712	161.933	9.20532e-33	3.72142e-31
ENSG00000112539	C6orf118	-2.646	-2.82506	160.391	1.68113e-32	6.66622e-31
ENSG00000149972	CNTN5	-2.66457	1.4516	158.909	3.00535e-32	1.17763e-30
ENSG00000111087	GLI1	-2.24011	-0.533521	158.438	3.61215e-32	1.38271e-30
ENSG00000100012	SEC14L3	-3.29431	-1.4108	156.423	7.97258e-32	2.95628e-30
ENSG00000179915	NRXN1	-3.0785	-2.1305	156.368	8.14516e-32	3.01353e-30
ENSG00000188729	OSTN	-2.96907	-3.86132	154.547	1.66814e-31	6.02383e-30
ENSG00000163145	C1QTNF7	-2.06972	1.22552	153.472	2.54968e-31	9.04944e-30
ENSG00000177363	LRRN4CL	-2.68745	-0.225138	152.81	3.31272e-31	1.16085e-29
ENSG00000104112	SCG3	-2.08182	-1.1355	152.124	4.34402e-31	1.49693e-29
ENSG00000164761	TNFRSF11B	-2.05355	5.73071	151.687	5.16735e-31	1.75151e-29
ENSG00000147606	SLC26A7	-2.40814	8.18554	151.073	6.59044e-31	2.20235e-29
ENSG00000196666	FAM180B	-3.14096	-0.163402	150.23	9.20746e-31	3.03407e-29
ENSG00000162383	SLC1A7	-2.32091	-1.18289	149.575	1.19332e-30	3.90893e-29
ENSG00000138356	AOX1	-2.71467	2.90641	149.114	1.43387e-30	4.65097e-29
ENSG00000122877	EGR2	-2.2138	6.62286	148.176	2.08297e-30	6.67798e-29
ENSG00000244734	HBB	-2.24773	5.5301	146.844	3.5407e-30	1.09491e-28
ENSG00000112562	SMOC2	-2.2632	5.69388	146.208	4.56324e-30	1.38527e-28
ENSG00000143867	OSR1	-2.25228	0.455869	144.006	1.09976e-29	3.26677e-28
ENSG00000167311	ART5	-2.00116	-0.240616	143.975	1.11347e-29	3.30157e-28
ENSG00000170743	SYT9	-2.11743	0.225337	140.302	4.86678e-29	1.32024e-27
ENSG00000101938	CHRDL1	-2.9647	3.7107	138.609	9.63283e-29	2.53034e-27
ENSG00000157680	DGKI	-2.35077	5.12775	134.951	4.23438e-28	1.04754e-26
ENSG00000173110	HSPA6	-2.52874	2.46029	134.368	5.36551e-28	1.30401e-26
ENSG00000197826	C4orf22	-2.00707	-2.4132	132.963	9.4907e-28	2.24726e-26
ENSG00000179674	ARL14	-2.73597	-0.15194	132.391	1.19842e-27	2.81757e-26
ENSG00000205549	C9orf92	-2.32759	-2.93973	131.849	1.49447e-27	3.49376e-26
ENSG00000160182	TFF1	-3.20948	-1.66658	131.563	1.67984e-27	3.91608e-26
ENSG00000166856	GPR182	-2.14062	-1.60499	130.789	2.30343e-27	5.32777e-26
ENSG00000111339	ART4	-2.11992	0.669615	129.687	3.61409e-27	8.21721e-26
ENSG00000167858	TEKT1	-2.71286	-2.32467	128.685	5.4464e-27	1.21992e-25
ENSG00000099954	CECR2	-2.19836	1.16617	128.468	5.95387e-27	1.32286e-25
ENSG00000169760	NLGN1	-2.11968	-0.757957	127.13	1.03066e-26	2.25967e-25
ENSG00000134201	GSTM5	-2.1394	1.13664	127.025	1.07633e-26	2.35358e-25
ENSG00000205221	VIT	-3.04716	-0.0862585	126.917	1.12533e-26	2.45104e-25
ENSG00000136011	STAB2	-2.6274	-0.146109	125.765	1.8063e-26	3.83347e-25
ENSG00000164199	ADGRV1	-2.17667	3.23106	124.699	2.80242e-26	5.85752e-25
ENSG00000034971	MYOC	-3.40617	1.7267	123.736	4.16862e-26	8.55134e-25
ENSG00000168702	LRP1B	-3.02048	3.27567	120.719	1.45225e-25	2.83523e-24
ENSG00000168079	SCARA5	-3.20094	2.3367	118.35	3.88588e-25	7.18845e-24
ENSG00000174348	PODN	-2.08181	3.41775	116.054	1.01186e-24	1.80534e-23
ENSG00000147588	PMP2	-2.89452	-3.49005	115.599	1.22342e-24	2.1481e-23
ENSG00000137142	IGFBPL1	-2.42391	1.68204	114.678	1.79939e-24	3.1263e-23
ENSG00000112232	KHDRBS2	-2.08088	2.31786	114.047	2.34294e-24	4.00765e-23
ENSG00000127241	MASP1	-2.39154	-0.186261	113.813	2.58385e-24	4.40158e-23
ENSG00000082556	OPRK1	-2.48815	-3.0558	113.698	2.71127e-24	4.61389e-23
ENSG00000257008	GPR142	-2.69428	-2.41854	113.445	3.01487e-24	5.09393e-23
ENSG00000169435	RASSF6	-2.2012	2.26537	113.441	3.02026e-24	5.09784e-23
ENSG00000189058	APOD	-2.14108	4.73078	110.489	1.04469e-23	1.65701e-22
ENSG00000160181	TFF2	-3.21216	-1.13199	109.663	1.47954e-23	2.3157e-22
ENSG00000164530	PI16	-2.56219	3.064	109.319	1.71088e-23	2.65274e-22
ENSG00000141639	MAPK4	-2.55627	3.07763	108.775	2.15312e-23	3.29225e-22
ENSG00000082482	KCNK2	-2.0797	3.00323	107.364	3.90977e-23	5.75113e-22
ENSG00000234965	SHISA8	-2.7842	-2.89847	107.363	3.91042e-23	5.75113e-22
ENSG00000203730	TEDDM1	-2.1527	-3.53399	106.146	6.54718e-23	9.45291e-22
ENSG00000094963	FMO2	-2.01423	1.98324	105.705	7.89935e-23	1.1297e-21
ENSG00000160180	TFF3	-3.11732	7.52702	105.421	8.90953e-23	1.26543e-21
ENSG00000012223	LTF	-2.23932	4.00114	105.29	9.41935e-23	1.33327e-21
ENSG00000158497	HMHB1	-2.64367	-4.00383	103.413	2.09272e-22	2.85959e-21
ENSG00000157502	MUM1L1	-2.16896	3.60219	103.368	2.13375e-22	2.91086e-21
ENSG00000066382	MPPED2	-2.17409	4.30194	102.609	2.94949e-22	3.96817e-21
ENSG00000137077	CCL21	-3.24566	5.61837	100.015	8.93762e-22	1.14563e-20
ENSG00000128218	VPREB3	-2.5714	0.386821	99.926	9.28605e-22	1.18763e-20
ENSG00000163710	PCOLCE2	-2.1574	1.22042	99.8005	9.79912e-22	1.24939e-20
ENSG00000182348	ZNF804B	-3.21543	1.66973	98.3008	1.86477e-21	2.28276e-20
ENSG00000142319	SLC6A3	-2.11346	-0.490409	98.2712	1.88818e-21	2.30971e-20
ENSG00000122145	TBX22	-2.71128	-0.234102	98.2383	1.91548e-21	2.33965e-20
ENSG00000151812	SLC35F4	-2.31352	-1.33367	98.1947	1.95123e-21	2.38156e-20
ENSG00000039537	C6	-2.54935	-0.993896	97.8662	2.24729e-21	2.72088e-20
ENSG00000132872	SYT4	-2.23469	-2.73548	97.0228	3.22954e-21	3.8345e-20
ENSG00000166482	MFAP4	-2.08241	4.49578	96.2732	4.46163e-21	5.1823e-20
ENSG00000160505	NLRP4	-2.91417	-2.54562	94.7413	8.6393e-21	9.6689e-20
ENSG00000205678	TECRL	-2.74718	-3.22689	94.6822	8.86261e-21	9.89705e-20
ENSG00000198576	ARC	-2.44552	3.70809	93.6318	1.39615e-20	1.52446e-19
ENSG00000183888	C1orf64	-2.71264	-1.10702	93.0631	1.78598e-20	1.92851e-19
ENSG00000130226	DPP6	-2.75332	4.36857	93.0513	1.79511e-20	1.93711e-19
ENSG00000152292	SH2D6	-2.01401	0.709381	92.5718	2.20951e-20	2.36886e-19
ENSG00000111404	RERGL	-2.11333	0.110153	92.4721	2.30703e-20	2.46704e-19
ENSG00000104044	OCA2	-2.39575	2.19658	91.9451	2.90019e-20	3.08739e-19
ENSG00000030304	MUSK	-2.06682	-3.17289	91.8348	3.04149e-20	3.23574e-19
ENSG00000157856	DRC1	-2.01077	-1.59552	91.1022	4.18143e-20	4.39767e-19
ENSG00000168830	HTR1E	-2.48677	-1.75323	90.1858	6.22922e-20	6.43298e-19
ENSG00000101746	NOL4	-2.43575	0.681456	89.8146	7.32339e-20	7.48368e-19
ENSG00000165300	SLITRK5	-2.46081	2.09225	89.7648	7.4839e-20	7.63828e-19
ENSG00000164161	HHIP	-2.07569	-1.0561	89.4033	8.75899e-20	8.89585e-19
ENSG00000132437	DDC	-2.05481	-3.20517	88.5861	1.2509e-19	1.24977e-18
ENSG00000151892	GFRA1	-2.14674	1.97817	87.0081	2.49361e-19	2.41422e-18
ENSG00000157330	C1orf158	-2.58819	-1.80273	86.048	3.7963e-19	3.61838e-18
ENSG00000080493	SLC4A4	-2.03464	5.33316	85.1353	5.66632e-19	5.31819e-18
ENSG00000102539	MLNR	-2.14989	-2.41246	84.8663	6.37556e-19	5.96023e-18
ENSG00000125740	FOSB	-2.2761	8.78267	83.7772	1.02919e-18	9.46136e-18
ENSG00000165164	CFAP47	-2.26777	-1.09668	83.5653	1.12962e-18	1.03046e-17
ENSG00000184357	HIST1H1B	-2.37049	-3.71939	83.4434	1.19178e-18	1.08537e-17
ENSG00000189233	NUGGC	-2.09244	1.70305	82.8185	1.56979e-18	1.41255e-17
ENSG00000139304	PTPRQ	-2.25276	1.08387	82.4489	1.84756e-18	1.65548e-17
ENSG00000129654	FOXJ1	-2.32913	2.22738	82.2036	2.05862e-18	1.83253e-17
ENSG00000188039	NWD1	-2.14542	1.554	81.5195	2.78433e-18	2.44052e-17
ENSG00000134042	MRO	-2.28077	2.57802	80.611	4.16018e-18	3.58208e-17
ENSG00000176194	CIDEA	-2.39908	-3.33395	80.4282	4.50993e-18	3.87718e-17
ENSG00000141431	ASXL3	-2.20309	1.27022	79.6484	6.37074e-18	5.40128e-17
ENSG00000166589	CDH16	-2.58882	4.93538	79.0955	8.14011e-18	6.8246e-17
ENSG00000127074	RGS13	-2.79297	-0.403997	78.4548	1.08167e-17	8.95088e-17
ENSG00000167483	FAM129C	-2.25531	0.350458	76.3087	2.80981e-17	2.24122e-16
ENSG00000102290	PCDH11X	-2.54405	-1.68663	75.6491	3.77017e-17	2.96585e-16
ENSG00000183269	OR52E8	-3.03685	-3.41478	75.1912	4.62481e-17	3.5972e-16
ENSG00000145242	EPHA5	-2.58532	0.707176	74.3703	6.67495e-17	5.11026e-16
ENSG00000075035	WSCD2	-2.53988	4.70154	74.332	6.7902e-17	5.1937e-16
ENSG00000136929	HEMGN	-2.08593	-2.6689	71.5902	2.32036e-16	1.66782e-15
ENSG00000145087	STXBP5L	-2.24444	3.05167	71.4442	2.47803e-16	1.77807e-15
ENSG00000133980	VRTN	-2.25294	-3.83652	70.6422	3.55384e-16	2.50659e-15
ENSG00000106809	OGN	-2.26215	2.72396	69.7517	5.30839e-16	3.68144e-15
ENSG00000119508	NR4A3	-2.11969	4.53038	69.4177	6.17125e-16	4.24257e-15
ENSG00000177511	ST8SIA3	-2.17487	-4.16512	68.4027	9.75678e-16	6.59e-15
ENSG00000111732	AICDA	-2.73959	-1.46629	67.5713	1.42123e-15	9.41147e-15
ENSG00000100373	UPK3A	-2.19595	-0.062494	64.5698	5.54846e-15	3.45996e-14
ENSG00000070193	FGF10	-2.46704	-1.16823	63.7966	7.88992e-15	4.86516e-14
ENSG00000122420	PTGFR	-2.04425	-1.62413	63.6256	8.52847e-15	5.24633e-14
ENSG00000168418	KCNG4	-2.21722	-3.91819	63.4638	9.18089e-15	5.62147e-14
ENSG00000133124	IRS4	-2.18852	-0.121669	63.3339	9.74261e-15	5.94565e-14
ENSG00000109182	CWH43	-2.07974	3.08897	63.2855	9.96008e-15	6.06852e-14
ENSG00000161270	NPHS1	-2.60782	-1.79359	63.0256	1.12141e-14	6.77879e-14
ENSG00000167751	KLK2	-2.13417	1.26365	62.1562	1.66798e-14	9.96277e-14
ENSG00000205038	PKHD1L1	-2.50726	6.26437	61.482	2.27034e-14	1.33443e-13
ENSG00000266524	GDF10	-2.22925	1.77198	61.1344	2.6619e-14	1.5541e-13
ENSG00000159958	TNFRSF13C	-2.13446	1.52001	60.5752	3.43917e-14	1.98069e-13
ENSG00000109205	ODAM	-2.50434	0.00407841	59.694	5.15243e-14	2.90383e-13
ENSG00000162897	FCAMR	-2.8389	-0.00605624	59.3685	5.98328e-14	3.35497e-13
ENSG00000006128	TAC1	-2.20856	-2.25537	58.1496	1.04805e-13	5.7445e-13
ENSG00000104921	FCER2	-2.55638	0.588573	57.5014	1.41291e-13	7.65078e-13
ENSG00000100721	TCL1A	-2.86961	1.38843	57.4867	1.42256e-13	7.70048e-13
ENSG00000163534	FCRL1	-2.52233	-0.118435	57.3554	1.51132e-13	8.1703e-13
ENSG00000035720	STAP1	-2.13073	-0.0467553	57.3396	1.52235e-13	8.22723e-13
ENSG00000187510	PLEKHG7	-2.05738	-3.66835	56.8753	1.88583e-13	1.00896e-12
ENSG00000269404	SPIB	-2.19867	1.04054	55.7365	3.19214e-13	1.66278e-12
ENSG00000170054	SERPINA9	-2.86694	-0.677963	55.4952	3.56921e-13	1.84585e-12
ENSG00000007062	PROM1	-2.06663	2.38839	55.4634	3.62223e-13	1.87211e-12
ENSG00000114771	AADAC	-2.09318	-3.50388	55.4238	3.6889e-13	1.90597e-12
ENSG00000174482	LINGO2	-2.17309	0.973035	55.0316	4.42379e-13	2.2624e-12
ENSG00000136573	BLK	-2.14471	0.948185	54.8531	4.80532e-13	2.45071e-12
ENSG00000143340	FAM163A	-2.06544	0.26179	54.7343	5.07731e-13	2.5799e-12
ENSG00000083454	P2RX5	-2.12315	0.355095	53.1877	1.0409e-12	5.13784e-12
ENSG00000188488	SERPINA5	-2.25175	0.0564287	53.1632	1.05283e-12	5.19517e-12
ENSG00000149021	SCGB1A1	-2.40915	-3.70933	51.6567	2.12299e-12	1.01525e-11
ENSG00000183682	BMP8A	-2.12005	3.38971	51.2912	2.51773e-12	1.19471e-11
ENSG00000136574	GATA4	-2.02165	-3.53571	48.9748	7.43862e-12	3.36046e-11
ENSG00000130957	FBP2	-2.0922	-3.93503	48.4022	9.73054e-12	4.34727e-11
ENSG00000177455	CD19	-2.33428	1.57904	47.4741	1.50495e-11	6.59036e-11
ENSG00000117322	CR2	-2.41632	3.42617	47.1031	1.79182e-11	7.78492e-11
ENSG00000160683	CXCR5	-2.07904	-2.3136	46.8082	2.05855e-11	8.89946e-11
ENSG00000135824	RGS8	-2.25459	3.12912	46.4694	2.41491e-11	1.03456e-10
ENSG00000196092	PAX5	-2.44434	1.60976	44.0413	7.60395e-11	3.1005e-10
ENSG00000181617	FDCSP	-2.87193	2.41672	42.7344	1.41322e-10	5.62811e-10
ENSG00000240505	TNFRSF13B	-2.0599	-0.377739	42.3329	1.71026e-10	6.73818e-10
ENSG00000156738	MS4A1	-2.20386	3.47541	41.6064	2.41634e-10	9.40823e-10
ENSG00000153993	SEMA3D	-2.08665	5.11052	41.535	2.49985e-10	9.7083e-10
ENSG00000108342	CSF3	-2.17273	-0.244812	40.5156	4.06395e-10	1.54424e-09
ENSG00000214814	FER1L6	-2.03547	0.781108	37.5975	1.64328e-09	5.8462e-09
ENSG00000100604	CHGA	-2.37101	-1.00244	36.5794	2.68143e-09	9.32734e-09
ENSG00000105641	SLC5A5	-2.3776	4.33458	36.0355	3.48484e-09	1.19539e-08
ENSG00000110680	CALCA	-2.61321	3.54903	35.9551	3.62249e-09	1.23927e-08
ENSG00000132185	FCRLA	-2.04257	1.23916	31.7313	2.80608e-08	8.71479e-08
ENSG00000181092	ADIPOQ	-2.19612	-1.26727	30.9095	4.18957e-08	1.2709e-07
ENSG00000172724	CCL19	-2.00047	3.96928	30.4858	5.15323e-08	1.54821e-07
