# Supplementary material for: Molecular Network-Based Identification of Competing Endogenous RNAs in Thyroid Carcinoma
Source: Genes (Basel). 2018 Jan 19;9(1):44. doi: 10.3390/genes9010044 (PMC5793195; doi:10.3390/genes9010044)
Supplement: Supplementary file 1 [file genes-09-00044-s001.zip › supplementary materials/Table S3 Function enrichment of differential expressed RNAs on Gene ont.txt]

Category	Term	Count	%	PValue	Genes	List Total	Pop Hits	Pop Total	Fold Enrichment	Bonferroni	Benjamini	FDR
GOTERM_BP_DIRECT	GO:0007155	cell adhesion	59	5.772994129158512	2.363050019108214E-10	ENSG00000134762, ENSG00000029559, ENSG00000204970, ENSG00000115414, ENSG00000138722, ENSG00000243232, ENSG00000198759, ENSG00000082293, ENSG00000179242, ENSG00000164176, ENSG00000044524, ENSG00000105492, ENSG00000105664, ENSG00000138061, ENSG00000108821, ENSG00000172752, ENSG00000118257, ENSG00000136011, ENSG00000143196, ENSG00000149972, ENSG00000137975, ENSG00000143217, ENSG00000102854, ENSG0000…	868	459	16792	2.486692167906589	7.722443621238639E-7	7.722443621238639E-7	4.2956237455982205E-7
GOTERM_BP_DIRECT	GO:0030198	extracellular matrix organization	35	3.4246575342465753	4.268390105554682E-10	ENSG00000145681, ENSG00000172987, ENSG00000206075, ENSG00000157766, ENSG00000205221, ENSG00000029559, ENSG00000163435, ENSG00000112562, ENSG00000197467, ENSG00000164761, ENSG00000111049, ENSG00000162510, ENSG00000115414, ENSG00000117122, ENSG00000198759, ENSG00000060718, ENSG00000187045, ENSG00000041982, ENSG00000123500, ENSG00000107742, ENSG00000118271, ENSG00000171560, ENSG00000082293, ENSG0000…	868	196	16792	3.4545753785385123	1.3949089074927201E-6	6.974546969962248E-7	7.759209386115629E-7
GOTERM_BP_DIRECT	GO:0030574	collagen catabolic process	18	1.761252446183953	1.5699782157238364E-8	ENSG00000123500, ENSG00000099953, ENSG00000137745, ENSG00000156103, ENSG00000082293, ENSG00000196611, ENSG00000138316, ENSG00000197467, ENSG00000108821, ENSG00000011028, ENSG00000172752, ENSG00000166670, ENSG00000137673, ENSG00000196415, ENSG00000275896, ENSG00000060718, ENSG00000167755, ENSG00000149968	868	64	16792	5.4409562211981575	5.1305572263626864E-5	1.71021499030255E-5	2.853953802173237E-5
GOTERM_BP_DIRECT	GO:0007268	chemical synaptic transmission	34	3.326810176125244	2.670206734461355E-7	ENSG00000182687, ENSG00000008056, ENSG00000184156, ENSG00000145864, ENSG00000109738, ENSG00000108684, ENSG00000150672, ENSG00000122585, ENSG00000198216, ENSG00000105711, ENSG00000106236, ENSG00000157103, ENSG00000179546, ENSG00000278195, ENSG00000183729, ENSG00000111262, ENSG00000187730, ENSG00000120251, ENSG00000176884, ENSG00000155511, ENSG00000006128, ENSG00000168830, ENSG00000124140, ENSG0000…	868	240	16792	2.7406298003072194	8.72243052056576E-4	2.1813212507160173E-4	4.8539719494922196E-4
GOTERM_BP_DIRECT	GO:0006508	proteolysis	54	5.283757338551859	5.224856931372772E-7	ENSG00000169035, ENSG00000163638, ENSG00000131400, ENSG00000127241, ENSG00000197253, ENSG00000137673, ENSG00000087128, ENSG00000172232, ENSG00000086205, ENSG00000275896, ENSG00000205403, ENSG00000149968, ENSG00000140873, ENSG00000099953, ENSG00000196611, ENSG00000197635, ENSG00000150687, ENSG00000012223, ENSG00000102174, ENSG00000163751, ENSG00000125851, ENSG00000137975, ENSG00000196415, ENSG0000…	868	500	16792	2.089327188940092	0.0017060267703619125	3.4143843488565473E-4	9.497861348628511E-4
GOTERM_BP_DIRECT	GO:0008544	epidermis development	18	1.761252446183953	1.3076656658997257E-6	ENSG00000169035, ENSG00000143556, ENSG00000178372, ENSG00000186081, ENSG00000158055, ENSG00000175315, ENSG00000136155, ENSG00000163435, ENSG00000163209, ENSG00000169469, ENSG00000167754, ENSG00000163216, ENSG00000143320, ENSG00000186832, ENSG00000128422, ENSG00000204539, ENSG00000186847, ENSG00000169594	868	85	16792	4.096719978313906	0.004264335978181655	7.119887806417147E-4	0.0023770877531914536
GOTERM_BP_DIRECT	GO:0042060	wound healing	17	1.663405088062622	2.668979585970706E-6	ENSG00000115009, ENSG00000062038, ENSG00000158055, ENSG00000205420, ENSG00000163209, ENSG00000160180, ENSG00000197632, ENSG00000160181, ENSG00000160182, ENSG00000163235, ENSG00000115414, ENSG00000124145, ENSG00000124882, ENSG00000261150, ENSG00000070193, ENSG00000102265, ENSG00000041982	868	80	16792	4.110944700460829	0.008684308571780264	0.0012452578688455507	0.004851641112646465
GOTERM_BP_DIRECT	GO:0007586	digestion	15	1.467710371819961	3.0224576464947987E-6	ENSG00000182687, ENSG00000102539, ENSG00000204583, ENSG00000204983, ENSG00000203697, ENSG00000122585, ENSG00000160180, ENSG00000160181, ENSG00000160182, ENSG00000204140, ENSG00000196748, ENSG00000275896, ENSG00000109255, ENSG00000145040, ENSG00000198074	868	63	16792	4.606100504718016	0.00982878515204344	0.0012339139158867862	0.0054941728799717815
GOTERM_BP_DIRECT	GO:0007218	neuropeptide signaling pathway	19	1.8590998043052838	3.6955685012326374E-6	ENSG00000152207, ENSG00000182379, ENSG00000182687, ENSG00000145888, ENSG00000119973, ENSG00000006128, ENSG00000109738, ENSG00000082556, ENSG00000122585, ENSG00000181195, ENSG00000183971, ENSG00000110680, ENSG00000102109, ENSG00000166922, ENSG00000186867, ENSG00000183729, ENSG00000109255, ENSG00000116014, ENSG00000009694	868	101	16792	3.639275448282155	0.012004504226077573	0.0013410045130143322	0.006717703678360554
GOTERM_BP_DIRECT	GO:0031069	hair follicle morphogenesis	10	0.9784735812133072	5.04895653851361E-6	ENSG00000164379, ENSG00000125780, ENSG00000171446, ENSG00000135925, ENSG00000128422, ENSG00000164690, ENSG00000073282, ENSG00000070193, ENSG00000163472, ENSG00000204897	868	27	16792	7.165045229561359	0.016364651713744793	0.001648642655355248	0.009177748872568614
GOTERM_BP_DIRECT	GO:0007156	homophilic cell adhesion via plasma membrane adhesion molecules	23	2.2504892367906066	2.098421358869415E-5	ENSG00000113361, ENSG00000134760, ENSG00000139211, ENSG00000134762, ENSG00000140945, ENSG00000062038, ENSG00000179242, ENSG00000128536, ENSG00000146555, ENSG00000134757, ENSG00000197410, ENSG00000129910, ENSG00000204970, ENSG00000149654, ENSG00000143217, ENSG00000243232, ENSG00000166589, ENSG00000240764, ENSG00000149573, ENSG00000102290, ENSG00000149571, ENSG00000280165, ENSG00000170558	868	158	16792	2.816134865542787	0.06627856016855804	0.006214891672056355	0.03813886772999764
GOTERM_BP_DIRECT	GO:0022617	extracellular matrix disassembly	15	1.467710371819961	2.974949572613355E-5	ENSG00000169035, ENSG00000099953, ENSG00000137745, ENSG00000156103, ENSG00000196611, ENSG00000204983, ENSG00000157766, ENSG00000166670, ENSG00000137673, ENSG00000115414, ENSG00000167751, ENSG00000275896, ENSG00000132692, ENSG00000102265, ENSG00000149968	868	76	16792	3.818214892068882	0.09264617319208845	0.008069167916395337	0.05406572254517128
GOTERM_BP_DIRECT	GO:0044267	cellular protein metabolic process	19	1.8590998043052838	3.3994874574542615E-5	ENSG00000167244, ENSG00000103811, ENSG00000137745, ENSG00000118271, ENSG00000171560, ENSG00000122852, ENSG00000196611, ENSG00000131400, ENSG00000185303, ENSG00000157765, ENSG00000168878, ENSG00000012223, ENSG00000187908, ENSG00000167779, ENSG00000140545, ENSG00000124233, ENSG00000110680, ENSG00000109205, ENSG00000173432	868	118	16792	3.114973053190658	0.10514817984487268	0.008509521038756018	0.061778877191187576
GOTERM_BP_DIRECT	GO:0007565	female pregnancy	16	1.5655577299412915	4.649965347720475E-5	ENSG00000231924, ENSG00000125740, ENSG00000183668, ENSG00000204941, ENSG00000083782, ENSG00000119973, ENSG00000115112, ENSG00000243137, ENSG00000221826, ENSG00000185499, ENSG00000184160, ENSG00000147571, ENSG00000170848, ENSG00000149021, ENSG00000164171, ENSG00000148926	868	89	16792	3.4778646507533786	0.14098113936486834	0.010795901456725931	0.08449473393117302
GOTERM_BP_DIRECT	GO:0010951	negative regulation of endopeptidase activity	19	1.8590998043052838	4.7860620894662953E-5	ENSG00000188488, ENSG00000107742, ENSG00000057149, ENSG00000170054, ENSG00000206075, ENSG00000206073, ENSG00000113905, ENSG00000206072, ENSG00000196104, ENSG00000197632, ENSG00000152377, ENSG00000156535, ENSG00000124107, ENSG00000102109, ENSG00000166396, ENSG00000184500, ENSG00000197249, ENSG00000145192, ENSG00000102265	868	121	16792	3.0377423163346915	0.14479344301631314	0.010373305744011962	0.08696673757386808
GOTERM_BP_DIRECT	GO:0001503	ossification	15	1.467710371819961	5.3891954192504865E-5	ENSG00000124813, ENSG00000167244, ENSG00000143369, ENSG00000183682, ENSG00000101938, ENSG00000029559, ENSG00000111049, ENSG00000152592, ENSG00000012223, ENSG00000152580, ENSG00000105929, ENSG00000188729, ENSG00000167941, ENSG00000060718, ENSG00000145192	868	80	16792	3.627304147465438	0.16148570718338862	0.010947364910550927	0.09792110064296145
GOTERM_BP_DIRECT	GO:0019732	antifungal humoral response	6	0.5870841487279843	7.353580548173076E-5	ENSG00000012223, ENSG00000136695, ENSG00000110680, ENSG00000006128, ENSG00000122585, ENSG00000148926	868	10	16792	11.6073732718894	0.21362684604036175	0.014037243078763084	0.13359122818089597
GOTERM_BP_DIRECT	GO:0001501	skeletal system development	20	1.9569471624266144	7.945902161639022E-5	ENSG00000145681, ENSG00000123500, ENSG00000167244, ENSG00000266524, ENSG00000082293, ENSG00000157766, ENSG00000176887, ENSG00000105664, ENSG00000108821, ENSG00000005073, ENSG00000164761, ENSG00000106031, ENSG00000102174, ENSG00000198682, ENSG00000133110, ENSG00000073282, ENSG00000180818, ENSG00000152266, ENSG00000132692, ENSG00000145192	868	137	16792	2.8241784116519226	0.22870348919262462	0.014323232359810922	0.1443444901279567
GOTERM_BP_DIRECT	GO:0007267	cell-cell signaling	29	2.8375733855185907	1.2935626945465603E-4	ENSG00000115009, ENSG00000181374, ENSG00000125726, ENSG00000102970, ENSG00000120337, ENSG00000145824, ENSG00000096395, ENSG00000124882, ENSG00000110680, ENSG00000164690, ENSG00000278195, ENSG00000135346, ENSG00000136574, ENSG00000148926, ENSG00000170214, ENSG00000163485, ENSG00000006128, ENSG00000105492, ENSG00000184160, ENSG00000273706, ENSG00000102174, ENSG00000124875, ENSG00000086548, ENSG0000…	868	254	16792	2.208752131789978	0.3447665094395087	0.0220049961636265	0.23488668288763614
GOTERM_BP_DIRECT	GO:0009953	dorsal/ventral pattern formation	9	0.8806262230919765	1.6979993155724727E-4	ENSG00000111087, ENSG00000273706, ENSG00000134569, ENSG00000139318, ENSG00000106689, ENSG00000154764, ENSG00000164690, ENSG00000164161, ENSG00000005073	868	32	16792	5.4409562211981575	0.42590092508665545	0.027366234288444646	0.30821772394848956
GOTERM_BP_DIRECT	GO:0043616	keratinocyte proliferation	6	0.5870841487279843	2.118871458304954E-4	ENSG00000170786, ENSG00000140945, ENSG00000124882, ENSG00000129455, ENSG00000073282, ENSG00000070193	868	12	16792	9.672811059907835	0.49968659317132114	0.03243935094334349	0.38447471206082273
GOTERM_BP_DIRECT	GO:0051965	positive regulation of synapse assembly	12	1.1741682974559686	2.9526607525931877E-4	ENSG00000179542, ENSG00000174482, ENSG00000102924, ENSG00000182580, ENSG00000139211, ENSG00000169760, ENSG00000165300, ENSG00000154764, ENSG00000108684, ENSG00000198400, ENSG00000179915, ENSG00000196083	868	62	16792	3.744313958674	0.619044236720137	0.04291867293922125	0.5353845967433046
GOTERM_BP_DIRECT	GO:0009611	response to wounding	12	1.1741682974559686	3.4130060492343204E-4	ENSG00000111087, ENSG00000110492, ENSG00000132470, ENSG00000115414, ENSG00000129455, ENSG00000133800, ENSG00000167755, ENSG00000172020, ENSG00000148926, ENSG00000139515, ENSG00000041982, ENSG00000164220	868	63	16792	3.684880403774413	0.6722685508339417	0.047345177300941454	0.6186112018595202
GOTERM_BP_DIRECT	GO:2000463	positive regulation of excitatory postsynaptic potential	7	0.684931506849315	3.8644062260718694E-4	ENSG00000189056, ENSG00000176406, ENSG00000176884, ENSG00000169760, ENSG00000154764, ENSG00000179915, ENSG00000166342	868	20	16792	6.7709677419354835	0.7172329974998426	0.0512694976649507	0.7001566974758955
GOTERM_BP_DIRECT	GO:0010628	positive regulation of gene expression	28	2.73972602739726	5.010923212654701E-4	ENSG00000035720, ENSG00000148346, ENSG00000088992, ENSG00000143867, ENSG00000030304, ENSG00000115414, ENSG00000172232, ENSG00000149948, ENSG00000164400, ENSG00000101412, ENSG00000004848, ENSG00000041982, ENSG00000125931, ENSG00000103811, ENSG00000062038, ENSG00000135925, ENSG00000145362, ENSG00000181690, ENSG00000176887, ENSG00000154342, ENSG00000106541, ENSG00000122420, ENSG00000183856, ENSG0000…	868	262	16792	2.0674710662398423	0.8056277472306044	0.06341894063257036	0.9069909694083611
GOTERM_BP_DIRECT	GO:0042730	fibrinolysis	7	0.684931506849315	5.17551422819205E-4	ENSG00000171560, ENSG00000122861, ENSG00000113905, ENSG00000171564, ENSG00000184500, ENSG00000197632, ENSG00000187045	868	21	16792	6.448540706605222	0.8158115541478801	0.06299725991583416	0.9366501236768854
GOTERM_BP_DIRECT	GO:0010942	positive regulation of cell death	8	0.7827788649706457	5.482448379979874E-4	ENSG00000152207, ENSG00000147571, ENSG00000257017, ENSG00000244734, ENSG00000106100, ENSG00000139318, ENSG00000082482, ENSG00000139515	868	29	16792	5.336723343397426	0.8333993163081191	0.064221174163	0.9919369772332876
GOTERM_BP_DIRECT	GO:0007411	axon guidance	20	1.9569471624266144	5.598247860447662E-4	ENSG00000162490, ENSG00000179242, ENSG00000198400, ENSG00000154342, ENSG00000187122, ENSG00000118257, ENSG00000145242, ENSG00000168505, ENSG00000119508, ENSG00000105711, ENSG00000182580, ENSG00000132561, ENSG00000189056, ENSG00000106689, ENSG00000164690, ENSG00000173898, ENSG00000179915, ENSG00000258947, ENSG00000165606, ENSG00000004848	868	159	16792	2.433411587398197	0.8395895913454872	0.06326780266958498	1.0127879102229675
GOTERM_BP_DIRECT	GO:0031424	keratinization	10	0.9784735812133072	6.812571988060413E-4	ENSG00000163216, ENSG00000163207, ENSG00000125780, ENSG00000062038, ENSG00000105427, ENSG00000186832, ENSG00000128422, ENSG00000175793, ENSG00000163209, ENSG00000169469	868	48	16792	4.0303379416282645	0.892160064322317	0.07392198736190281	1.2311901672870662
GOTERM_BP_DIRECT	GO:0048791	calcium ion-regulated exocytosis of neurotransmitter	9	0.8806262230919765	7.20884508777229E-4	ENSG00000067715, ENSG00000198535, ENSG00000132872, ENSG00000176406, ENSG00000173227, ENSG00000149043, ENSG00000089169, ENSG00000170743, ENSG00000147041	868	39	16792	4.464374335342077	0.9052676878013883	0.07555033107369968	1.3023632600428159
GOTERM_BP_DIRECT	GO:0006953	acute-phase response	9	0.8806262230919765	7.20884508777229E-4	ENSG00000115414, ENSG00000257017, ENSG00000148965, ENSG00000173432, ENSG00000255071, ENSG00000197249, ENSG00000145192, ENSG00000132693, ENSG00000134339	868	39	16792	4.464374335342077	0.9052676878013883	0.07555033107369968	1.3023632600428159
GOTERM_BP_DIRECT	GO:0097120	receptor localization to synapse	5	0.4892367906066536	7.216398351013102E-4	ENSG00000189056, ENSG00000169760, ENSG00000179915, ENSG00000150672, ENSG00000166342	868	9	16792	10.747567844342038	0.9055014056474293	0.07327857256781867	1.303719401883685
GOTERM_BP_DIRECT	GO:0007157	heterophilic cell-cell adhesion via plasma membrane cell adhesion molecules	10	0.9784735812133072	9.280351739745779E-4	ENSG00000169344, ENSG00000102924, ENSG00000139211, ENSG00000090339, ENSG00000169760, ENSG00000179242, ENSG00000143217, ENSG00000179915, ENSG00000009694, ENSG00000170558	868	50	16792	3.8691244239631337	0.9518881659101284	0.09046299704668292	1.673630429812678
GOTERM_BP_DIRECT	GO:0048168	regulation of neuronal synaptic plasticity	6	0.5870841487279843	9.829431223771171E-4	ENSG00000160307, ENSG00000122877, ENSG00000130203, ENSG00000198576, ENSG00000058335, ENSG00000166342	868	16	16792	7.254608294930876	0.9597979742462976	0.09279698903829103	1.7718180702685715
GOTERM_BP_DIRECT	GO:0008284	positive regulation of cell proliferation	41	4.011741682974559	0.0011406855484825075	ENSG00000111087, ENSG00000167244, ENSG00000172987, ENSG00000204479, ENSG00000117707, ENSG00000165556, ENSG00000205420, ENSG00000115386, ENSG00000171388, ENSG00000163235, ENSG00000160307, ENSG00000115414, ENSG00000006016, ENSG00000124882, ENSG00000164283, ENSG00000164400, ENSG00000164690, ENSG00000135346, ENSG00000102265, ENSG00000139515, ENSG00000041982, ENSG00000148926, ENSG00000124813, ENSG0000…	868	466	16792	1.7020826328593184	0.9760044790186075	0.10389939588869734	2.053381469148108
GOTERM_BP_DIRECT	GO:0001658	branching involved in ureteric bud morphogenesis	9	0.8806262230919765	0.0012061103077935522	ENSG00000125931, ENSG00000273706, ENSG00000075891, ENSG00000168621, ENSG00000104313, ENSG00000164690, ENSG00000184937, ENSG00000147257, ENSG00000005073	868	42	16792	4.1454904542462145	0.9806284034684152	0.10656724811672591	2.169937921004539
GOTERM_BP_DIRECT	GO:0001525	angiogenesis	24	2.3483365949119372	0.0012516040102893305	ENSG00000189377, ENSG00000143556, ENSG00000091129, ENSG00000143369, ENSG00000107731, ENSG00000154764, ENSG00000113905, ENSG00000132329, ENSG00000138061, ENSG00000118257, ENSG00000163235, ENSG00000182580, ENSG00000115414, ENSG00000136011, ENSG00000189058, ENSG00000140545, ENSG00000124882, ENSG00000164283, ENSG00000166292, ENSG00000179915, ENSG00000255346, ENSG00000070193, ENSG00000161714, ENSG0000…	868	223	16792	2.0820400487693993	0.983307632918367	0.10746450192140578	2.2509092390833985
GOTERM_BP_DIRECT	GO:0097114	NMDA glutamate receptor clustering	4	0.3913894324853229	0.001268178751663655	ENSG00000189056, ENSG00000169760, ENSG00000130203, ENSG00000179915	868	5	16792	15.476497695852535	0.984188824984978	0.10602915524703471	2.2803938132419987
GOTERM_BP_DIRECT	GO:0007596	blood coagulation	21	2.054794520547945	0.0013464767673640283	ENSG00000188488, ENSG00000171560, ENSG00000138185, ENSG00000122861, ENSG00000171564, ENSG00000265190, ENSG00000108821, ENSG00000204936, ENSG00000126218, ENSG00000083454, ENSG00000138722, ENSG00000198682, ENSG00000197919, ENSG00000244734, ENSG00000196415, ENSG00000164690, ENSG00000184500, ENSG00000197249, ENSG00000164171, ENSG00000136574, ENSG00000164220	868	184	16792	2.2079242636746144	0.9877625111120467	0.10941348797781725	2.41956346270088
GOTERM_BP_DIRECT	GO:0016042	lipid catabolic process	13	1.2720156555772992	0.0013538673204342528	ENSG00000163485, ENSG00000138308, ENSG00000175445, ENSG00000204583, ENSG00000163898, ENSG00000114805, ENSG00000187980, ENSG00000204140, ENSG00000196748, ENSG00000188784, ENSG00000100341, ENSG00000161714, ENSG00000204021	868	85	16792	2.958742206560043	0.9880549242956171	0.10731723190565845	2.4326900135154372
GOTERM_BP_DIRECT	GO:0071356	cellular response to tumor necrosis factor	15	1.467710371819961	0.0015697037708763352	ENSG00000115009, ENSG00000181374, ENSG00000133048, ENSG00000148346, ENSG00000102970, ENSG00000172156, ENSG00000108821, ENSG00000172724, ENSG00000149635, ENSG00000090339, ENSG00000164935, ENSG00000153823, ENSG00000110680, ENSG00000133110, ENSG00000137077	868	110	16792	2.638039379974864	0.9941060110430113	0.12045060756614101	2.8153075318060883
GOTERM_BP_DIRECT	GO:0030216	keratinocyte differentiation	12	1.1741682974559686	0.0017263401558884322	ENSG00000143556, ENSG00000163216, ENSG00000163207, ENSG00000125780, ENSG00000124882, ENSG00000169509, ENSG00000186832, ENSG00000073282, ENSG00000136155, ENSG00000163209, ENSG00000169469, ENSG00000204539	868	76	16792	3.054571913655106	0.9964703443779706	0.12865810966771296	3.092091563340016
GOTERM_BP_DIRECT	GO:0061436	establishment of skin barrier	6	0.5870841487279843	0.001768944516128657	ENSG00000163347, ENSG00000186832, ENSG00000158055, ENSG00000073282, ENSG00000175793, ENSG00000163472	868	18	16792	6.448540706605224	0.9969298528030659	0.12869449673487443	3.167246556000747
GOTERM_BP_DIRECT	GO:0017158	regulation of calcium ion-dependent exocytosis	8	0.7827788649706457	0.0018033484462443663	ENSG00000067715, ENSG00000198535, ENSG00000132872, ENSG00000173227, ENSG00000149043, ENSG00000089169, ENSG00000170743, ENSG00000147041	868	35	16792	4.421856484529296	0.9972568900794411	0.12818515312090906	3.2278956162261174
GOTERM_BP_DIRECT	GO:0007399	nervous system development	28	2.73972602739726	0.0019581217373095877	ENSG00000169760, ENSG00000109738, ENSG00000066382, ENSG00000150672, ENSG00000151892, ENSG00000110492, ENSG00000204970, ENSG00000083454, ENSG00000172461, ENSG00000243232, ENSG00000163485, ENSG00000164199, ENSG00000168875, ENSG00000101938, ENSG00000078328, ENSG00000152377, ENSG00000144485, ENSG00000168505, ENSG00000273706, ENSG00000102924, ENSG00000148123, ENSG00000072315, ENSG00000125851, ENSG0000…	868	287	16792	1.8873777677868946	0.9983474160364936	0.13547721477571306	3.500294411302951
GOTERM_BP_DIRECT	GO:0048863	stem cell differentiation	7	0.684931506849315	0.002165919375441035	ENSG00000124813, ENSG00000075891, ENSG00000149948, ENSG00000143867, ENSG00000150625, ENSG00000139515, ENSG00000175832	868	27	16792	5.015531660692951	0.9991631795588897	0.14569283125639065	3.8648759953345824
GOTERM_BP_DIRECT	GO:0001656	metanephros development	7	0.684931506849315	0.002165919375441035	ENSG00000125931, ENSG00000103811, ENSG00000168621, ENSG00000104313, ENSG00000164690, ENSG00000070193, ENSG00000005073	868	27	16792	5.015531660692951	0.9991631795588897	0.14569283125639065	3.8648759953345824
GOTERM_BP_DIRECT	GO:0006810	transport	32	3.131115459882583	0.002245308448165478	ENSG00000268104, ENSG00000080493, ENSG00000144191, ENSG00000164855, ENSG00000171102, ENSG00000145864, ENSG00000145863, ENSG00000198216, ENSG00000100012, ENSG00000099960, ENSG00000147588, ENSG00000157103, ENSG00000143320, ENSG00000083454, ENSG00000115194, ENSG00000067842, ENSG00000118271, ENSG00000187730, ENSG00000086159, ENSG00000124140, ENSG00000146352, ENSG00000145832, ENSG00000133800, ENSG0000…	868	348	16792	1.7789077811324752	0.9993547792322324	0.14759530439842128	4.0038204129882455
GOTERM_BP_DIRECT	GO:0006954	inflammatory response	34	3.326810176125244	0.002384023953686352	ENSG00000181374, ENSG00000115009, ENSG00000183625, ENSG00000143369, ENSG00000172156, ENSG00000106100, ENSG00000102970, ENSG00000163435, ENSG00000172724, ENSG00000164761, ENSG00000196639, ENSG00000110680, ENSG00000172232, ENSG00000188784, ENSG00000196083, ENSG00000160505, ENSG00000163485, ENSG00000175040, ENSG00000133048, ENSG00000134830, ENSG00000160951, ENSG00000006128, ENSG00000122420, ENSG0000…	868	379	16792	1.7354911664214583	0.9995903846547814	0.15292298360967238	4.24614084048528
GOTERM_BP_DIRECT	GO:0002576	platelet degranulation	14	1.36986301369863	0.0024524255440758966	ENSG00000167244, ENSG00000115414, ENSG00000104112, ENSG00000138722, ENSG00000143369, ENSG00000171560, ENSG00000113905, ENSG00000171564, ENSG00000197766, ENSG00000184500, ENSG00000197249, ENSG00000091583, ENSG00000102265, ENSG00000145192	868	103	16792	2.6295020357031005	0.9996726138805155	0.15394793696950948	4.365417843467679
GOTERM_BP_DIRECT	GO:0048247	lymphocyte chemotaxis	7	0.684931506849315	0.0026379593398137254	ENSG00000181374, ENSG00000115009, ENSG00000172156, ENSG00000102970, ENSG00000173432, ENSG00000137077, ENSG00000172724	868	28	16792	4.836405529953917	0.9998217354520437	0.16152306182642184	4.688240574268909
GOTERM_BP_DIRECT	GO:0016339	calcium-dependent cell-cell adhesion via plasma membrane cell adhesion molecules	7	0.684931506849315	0.0026379593398137254	ENSG00000149654, ENSG00000134760, ENSG00000140945, ENSG00000169760, ENSG00000166589, ENSG00000179915, ENSG00000170558	868	28	16792	4.836405529953917	0.9998217354520437	0.16152306182642184	4.688240574268909
GOTERM_BP_DIRECT	GO:0034220	ion transmembrane transport	22	2.152641878669276	0.002900468531488517	ENSG00000268089, ENSG00000145888, ENSG00000120251, ENSG00000188467, ENSG00000155511, ENSG00000145864, ENSG00000109738, ENSG00000108684, ENSG00000145863, ENSG00000182256, ENSG00000164451, ENSG00000161798, ENSG00000105929, ENSG00000196218, ENSG00000137975, ENSG00000198626, ENSG00000022355, ENSG00000103375, ENSG00000075673, ENSG00000064270, ENSG00000163873, ENSG00000067842	868	210	16792	2.0266842220759274	0.9999245849861592	0.17291688203052002	5.143239125791332
GOTERM_BP_DIRECT	GO:0071300	cellular response to retinoic acid	11	1.076320939334638	0.003040504112778595	ENSG00000078725, ENSG00000198797, ENSG00000075891, ENSG00000088992, ENSG00000044524, ENSG00000171401, ENSG00000143867, ENSG00000185499, ENSG00000154342, ENSG00000108821, ENSG00000041982	868	70	16792	3.0400263331138913	0.9999523440903278	0.1772702694703695	5.385117892619884
GOTERM_BP_DIRECT	GO:0070098	chemokine-mediated signaling pathway	11	1.076320939334638	0.0033790896498249413	ENSG00000160683, ENSG00000181374, ENSG00000115009, ENSG00000183625, ENSG00000124875, ENSG00000172156, ENSG00000102970, ENSG00000163735, ENSG00000137077, ENSG00000160181, ENSG00000172724	868	71	16792	2.9972090608165125	0.9999842955198722	0.19161948326732214	5.967539306606906
GOTERM_BP_DIRECT	GO:0016266	O-glycan processing	10	0.9784735812133072	0.003458422096743862	ENSG00000204544, ENSG00000109586, ENSG00000136542, ENSG00000172551, ENSG00000198488, ENSG00000177191, ENSG00000144278, ENSG00000156966, ENSG00000179913, ENSG00000185499	868	60	16792	3.2242703533026114	0.9999878928254905	0.19234251422964244	6.103513071418998
GOTERM_BP_DIRECT	GO:0007417	central nervous system development	15	1.467710371819961	0.0035615672380975827	ENSG00000145681, ENSG00000091129, ENSG00000177551, ENSG00000108684, ENSG00000158055, ENSG00000157766, ENSG00000160307, ENSG00000189056, ENSG00000197587, ENSG00000164690, ENSG00000132692, ENSG00000144834, ENSG00000167755, ENSG00000139515, ENSG00000116983	868	120	16792	2.4182027649769586	0.9999913675135663	0.1942046832225326	6.280023358705311
GOTERM_BP_DIRECT	GO:0030449	regulation of complement activation	7	0.684931506849315	0.003807982981810201	ENSG00000157131, ENSG00000134830, ENSG00000021852, ENSG00000039537, ENSG00000184500, ENSG00000205403, ENSG00000196352	868	30	16792	4.513978494623656	0.999996153099921	0.2028363793611757	6.700441361537668
GOTERM_BP_DIRECT	GO:0007189	adenylate cyclase-activating G-protein coupled receptor signaling pathway	9	0.8806262230919765	0.003814660990042279	ENSG00000182687, ENSG00000188778, ENSG00000110680, ENSG00000215644, ENSG00000155897, ENSG00000160951, ENSG00000152266, ENSG00000145040, ENSG00000122420	868	50	16792	3.48221198156682	0.9999962364584214	0.19991587073490402	6.711810088807136
GOTERM_BP_DIRECT	GO:0007416	synapse assembly	10	0.9784735812133072	0.003875439736260415	ENSG00000091129, ENSG00000107742, ENSG00000169760, ENSG00000146555, ENSG00000154764, ENSG00000173898, ENSG00000179915, ENSG00000150625, ENSG00000154342, ENSG00000149571	868	61	16792	3.1714134622648635	0.9999969167975609	0.1995838823181556	6.815220450663806
GOTERM_BP_DIRECT	GO:0001523	retinoid metabolic process	10	0.9784735812133072	0.003875439736260415	ENSG00000158874, ENSG00000118271, ENSG00000124145, ENSG00000137868, ENSG00000135437, ENSG00000175445, ENSG00000110245, ENSG00000130203, ENSG00000147257, ENSG00000198074	868	61	16792	3.1714134622648635	0.9999969167975609	0.1995838823181556	6.815220450663806
GOTERM_BP_DIRECT	GO:0060428	lung epithelium development	4	0.3913894324853229	0.004104786687434372	ENSG00000149948, ENSG00000164690, ENSG00000070193, ENSG00000129654	868	7	16792	11.05464121132324	0.9999985472470012	0.20686313902744624	7.204461872707912
GOTERM_BP_DIRECT	GO:0048793	pronephros development	4	0.3913894324853229	0.004104786687434372	ENSG00000273706, ENSG00000275410, ENSG00000075891, ENSG00000143867	868	7	16792	11.05464121132324	0.9999985472470012	0.20686313902744624	7.204461872707912
GOTERM_BP_DIRECT	GO:0007269	neurotransmitter secretion	9	0.8806262230919765	0.004324152816370254	ENSG00000157680, ENSG00000067715, ENSG00000187714, ENSG00000124493, ENSG00000008056, ENSG00000154764, ENSG00000070748, ENSG00000179915, ENSG00000007516	868	51	16792	3.4139333152615885	0.9999992928144694	0.21339844101028516	7.575326091528867
GOTERM_BP_DIRECT	GO:0007165	signal transduction	81	7.925636007827788	0.004808200148212392	ENSG00000181374, ENSG00000115009, ENSG00000171094, ENSG00000144191, ENSG00000105976, ENSG00000107731, ENSG00000106100, ENSG00000145863, ENSG00000120337, ENSG00000112562, ENSG00000175793, ENSG00000145824, ENSG00000164761, ENSG00000133124, ENSG00000167779, ENSG00000110492, ENSG00000169435, ENSG00000174791, ENSG00000148482, ENSG00000109255, ENSG00000147256, ENSG00000147255, ENSG00000138100, ENSG0000…	868	1161	16792	1.3496945664987674	0.9999998556602171	0.2308876812045959	8.388715812950887
GOTERM_BP_DIRECT	GO:0042391	regulation of membrane potential	11	1.076320939334638	0.005043663156112933	ENSG00000145888, ENSG00000144191, ENSG00000176406, ENSG00000176884, ENSG00000138622, ENSG00000108684, ENSG00000109738, ENSG00000147606, ENSG00000111262, ENSG00000163873, ENSG00000188906	868	75	16792	2.8373579109062983	0.9999999333891301	0.23730096228699127	8.781936083595143
GOTERM_BP_DIRECT	GO:0002548	monocyte chemotaxis	8	0.7827788649706457	0.005290527446925749	ENSG00000181374, ENSG00000115009, ENSG00000110680, ENSG00000172156, ENSG00000102970, ENSG00000131981, ENSG00000137077, ENSG00000172724	868	42	16792	3.6848804037744127	0.9999999703955392	0.24391560145397684	9.19248338169224
GOTERM_BP_DIRECT	GO:0006811	ion transport	15	1.467710371819961	0.005921144557026128	ENSG00000145888, ENSG00000162763, ENSG00000188467, ENSG00000148346, ENSG00000113946, ENSG00000109738, ENSG00000145864, ENSG00000147606, ENSG00000124140, ENSG00000134873, ENSG00000012223, ENSG00000105641, ENSG00000141524, ENSG00000022355, ENSG00000162383	868	127	16792	2.2849159984034255	0.9999999962735714	0.2651291899679755	10.233317359956839
GOTERM_BP_DIRECT	GO:0060326	cell chemotaxis	10	0.9784735812133072	0.005950198233255853	ENSG00000181374, ENSG00000115009, ENSG00000124875, ENSG00000172232, ENSG00000163735, ENSG00000148965, ENSG00000137077, ENSG00000145824, ENSG00000172724, ENSG00000134339	868	65	16792	2.9762495568947185	0.9999999966130292	0.26268460161906215	10.280997748410492
GOTERM_BP_DIRECT	GO:0001964	startle response	5	0.4892367906066536	0.006097619683153831	ENSG00000145888, ENSG00000183117, ENSG00000109738, ENSG00000111262, ENSG00000181195	868	15	16792	6.448540706605223	0.9999999979140114	0.2647230477934749	10.522564536871004
GOTERM_BP_DIRECT	GO:2000310	regulation of N-methyl-D-aspartate selective glutamate receptor activity	5	0.4892367906066536	0.006097619683153831	ENSG00000147571, ENSG00000189056, ENSG00000169760, ENSG00000058335, ENSG00000179915	868	15	16792	6.448540706605223	0.9999999979140114	0.2647230477934749	10.522564536871004
GOTERM_BP_DIRECT	GO:0006644	phospholipid metabolic process	9	0.8806262230919765	0.006169894756921099	ENSG00000187980, ENSG00000169174, ENSG00000138308, ENSG00000148123, ENSG00000175445, ENSG00000188784, ENSG00000129951, ENSG00000203805, ENSG00000105198	868	54	16792	3.224270353302612	0.9999999983552469	0.26394440753463355	10.640770797265775
GOTERM_BP_DIRECT	GO:0021707	cerebellar granule cell differentiation	4	0.3913894324853229	0.006316871280146657	ENSG00000102924, ENSG00000117707, ENSG00000154764, ENSG00000179915	868	8	16792	9.672811059907835	0.9999999989856446	0.26588511160516803	10.880696644908882
GOTERM_BP_DIRECT	GO:0071420	cellular response to histamine	4	0.3913894324853229	0.006316871280146657	ENSG00000196639, ENSG00000022355, ENSG00000145864, ENSG00000002726	868	8	16792	9.672811059907835	0.9999999989856446	0.26588511160516803	10.880696644908882
GOTERM_BP_DIRECT	GO:0019731	antibacterial humoral response	8	0.7827788649706457	0.0068745761321205665	ENSG00000012223, ENSG00000124233, ENSG00000124157, ENSG00000110680, ENSG00000124107, ENSG00000006128, ENSG00000122585, ENSG00000148926	868	44	16792	3.5173858399664852	0.9999999998380434	0.28217171642670313	11.785573259856442
GOTERM_BP_DIRECT	GO:0042475	odontogenesis of dentin-containing tooth	9	0.8806262230919765	0.006901616990652455	ENSG00000124813, ENSG00000134569, ENSG00000109205, ENSG00000164690, ENSG00000073282, ENSG00000070193, ENSG00000187689, ENSG00000148926, ENSG00000041982	868	55	16792	3.1656472559698368	0.9999999998518322	0.2796440325405817	11.829225627098626
GOTERM_BP_DIRECT	GO:0060447	bud outgrowth involved in lung branching	3	0.29354207436399216	0.007714377239405868	ENSG00000164690, ENSG00000070193, ENSG00000041982	868	3	16792	19.34562211981567	0.9999999999897969	0.30340254104045616	13.131786736885187
GOTERM_BP_DIRECT	GO:0042663	regulation of endodermal cell fate specification	3	0.29354207436399216	0.007714377239405868	ENSG00000107984, ENSG00000275410, ENSG00000139318	868	3	16792	19.34562211981567	0.9999999999897969	0.30340254104045616	13.131786736885187
GOTERM_BP_DIRECT	GO:0045109	intermediate filament organization	5	0.4892367906066536	0.0078025118698542084	ENSG00000261150, ENSG00000128422, ENSG00000164690, ENSG00000277586, ENSG00000204897	868	16	16792	6.045506912442397	0.9999999999923675	0.3027029286920673	13.27193666003078
GOTERM_BP_DIRECT	GO:0042493	response to drug	27	2.6418786692759295	0.008187068092743506	ENSG00000125740, ENSG00000198805, ENSG00000148346, ENSG00000175445, ENSG00000198400, ENSG00000002726, ENSG00000164761, ENSG00000142319, ENSG00000163235, ENSG00000110492, ENSG00000179546, ENSG00000136574, ENSG00000139515, ENSG00000062038, ENSG00000168830, ENSG00000124140, ENSG00000108821, ENSG00000158874, ENSG00000189058, ENSG00000147571, ENSG00000090339, ENSG00000275410, ENSG00000139318, ENSG0000…	868	304	16792	1.718196701430997	0.9999999999978498	0.3114252814449807	13.880953912253624
GOTERM_BP_DIRECT	GO:0006874	cellular calcium ion homeostasis	12	1.1741682974559686	0.008336096982799144	ENSG00000181374, ENSG00000188467, ENSG00000172156, ENSG00000145362, ENSG00000176884, ENSG00000198626, ENSG00000130203, ENSG00000152266, ENSG00000129991, ENSG00000064270, ENSG00000172724, ENSG00000067842	868	93	16792	2.496209305782667	0.9999999999986842	0.312536969827228	14.115880881109478
GOTERM_BP_DIRECT	GO:0048245	eosinophil chemotaxis	4	0.3913894324853229	0.009114487002793131	ENSG00000181374, ENSG00000196639, ENSG00000172156, ENSG00000131981	868	9	16792	8.59805427547363	0.9999999999998989	0.3325968793879056	15.333113388973219
GOTERM_BP_DIRECT	GO:0043589	skin morphogenesis	4	0.3913894324853229	0.009114487002793131	ENSG00000073282, ENSG00000204539, ENSG00000164171, ENSG00000108821	868	9	16792	8.59805427547363	0.9999999999998989	0.3325968793879056	15.333113388973219
GOTERM_BP_DIRECT	GO:0070374	positive regulation of ERK1 and ERK2 cascade	18	1.761252446183953	0.009180488147293164	ENSG00000143556, ENSG00000115009, ENSG00000181374, ENSG00000152207, ENSG00000133048, ENSG00000171560, ENSG00000134830, ENSG00000106100, ENSG00000102970, ENSG00000172156, ENSG00000198400, ENSG00000171564, ENSG00000172724, ENSG00000090339, ENSG00000086991, ENSG00000137077, ENSG00000070193, ENSG00000162344	868	175	16792	1.9898354180381832	0.9999999999999187	0.3309336168266286	15.435571537516768
GOTERM_BP_DIRECT	GO:0030855	epithelial cell differentiation	10	0.9784735812133072	0.009639370490584366	ENSG00000187908, ENSG00000140519, ENSG00000100373, ENSG00000131981, ENSG00000163435, ENSG00000184937, ENSG00000243955, ENSG00000185499, ENSG00000110375, ENSG00000186847	868	70	16792	2.76366030283081	0.9999999999999821	0.3406518529301573	16.14469388591636
GOTERM_BP_DIRECT	GO:0001958	endochondral ossification	6	0.5870841487279843	0.009646477079800044	ENSG00000124813, ENSG00000123500, ENSG00000137745, ENSG00000156103, ENSG00000197467, ENSG00000108821	868	26	16792	4.464374335342077	0.9999999999999826	0.33727754871165905	16.155631560506567
GOTERM_BP_DIRECT	GO:0048265	response to pain	5	0.4892367906066536	0.009792897356081645	ENSG00000147571, ENSG00000189056, ENSG00000110680, ENSG00000006128, ENSG00000103546	868	17	16792	5.689888858769314	0.9999999999999892	0.33788730400441724	16.38068560896858
GOTERM_BP_DIRECT	GO:0010466	negative regulation of peptidase activity	5	0.4892367906066536	0.009792897356081645	ENSG00000164530, ENSG00000143369, ENSG00000057149, ENSG00000206073, ENSG00000147257	868	17	16792	5.689888858769314	0.9999999999999892	0.33788730400441724	16.38068560896858
GOTERM_BP_DIRECT	GO:0006935	chemotaxis	14	1.36986301369863	0.010310326987288097	ENSG00000189377, ENSG00000160683, ENSG00000181374, ENSG00000115009, ENSG00000183625, ENSG00000124875, ENSG00000169385, ENSG00000134830, ENSG00000172156, ENSG00000102970, ENSG00000163735, ENSG00000122861, ENSG00000113905, ENSG00000145824	868	122	16792	2.2199894235854045	0.999999999999998	0.34865912770817653	17.171431849440744
GOTERM_BP_DIRECT	GO:0071347	cellular response to interleukin-1	10	0.9784735812133072	0.010548120934993318	ENSG00000181374, ENSG00000115009, ENSG00000090339, ENSG00000148346, ENSG00000133048, ENSG00000172156, ENSG00000102970, ENSG00000171564, ENSG00000137077, ENSG00000172724	868	71	16792	2.724735509833193	0.9999999999999991	0.35155584446989874	17.53245849413092
GOTERM_BP_DIRECT	GO:0034332	adherens junction organization	7	0.684931506849315	0.010980721900762512	ENSG00000129910, ENSG00000113361, ENSG00000140945, ENSG00000062038, ENSG00000179242, ENSG00000143217, ENSG00000170558	868	37	16792	3.6599825632083696	0.9999999999999998	0.35948004358209473	18.185437336031974
GOTERM_BP_DIRECT	GO:0010811	positive regulation of cell-substrate adhesion	7	0.684931506849315	0.012484828522454673	ENSG00000152592, ENSG00000107742, ENSG00000164176, ENSG00000205221, ENSG00000198759, ENSG00000112562, ENSG00000106541	868	38	16792	3.563667232597623	1.0	0.39389267403378514	20.41795240119849
GOTERM_BP_DIRECT	GO:0018146	keratan sulfate biosynthetic process	6	0.5870841487279843	0.013239787415947625	ENSG00000175040, ENSG00000106809, ENSG00000157766, ENSG00000156966, ENSG00000183196, ENSG00000179913	868	28	16792	4.145490454246215	1.0	0.4083135230605518	21.516701768964285
GOTERM_BP_DIRECT	GO:0007616	long-term memory	6	0.5870841487279843	0.013239787415947625	ENSG00000189056, ENSG00000155511, ENSG00000155897, ENSG00000176884, ENSG00000006128, ENSG00000058335	868	28	16792	4.145490454246215	1.0	0.4083135230605518	21.516701768964285
GOTERM_BP_DIRECT	GO:0030199	collagen fibril organization	7	0.684931506849315	0.014127821291464254	ENSG00000099953, ENSG00000143196, ENSG00000157766, ENSG00000138316, ENSG00000060718, ENSG00000108821, ENSG00000138061	868	39	16792	3.4722911497105042	1.0	0.42509995521972144	22.790776295035165
GOTERM_BP_DIRECT	GO:0042246	tissue regeneration	5	0.4892367906066536	0.01469498598518085	ENSG00000189058, ENSG00000169903, ENSG00000070193, ENSG00000167755, ENSG00000172020	868	19	16792	5.090953189425176	1.0	0.4340057110249991	23.594240481268926
GOTERM_BP_DIRECT	GO:0030325	adrenal gland development	5	0.4892367906066536	0.01469498598518085	ENSG00000110492, ENSG00000147571, ENSG00000137868, ENSG00000149948, ENSG00000184937	868	19	16792	5.090953189425176	1.0	0.4340057110249991	23.594240481268926
GOTERM_BP_DIRECT	GO:0008628	hormone-mediated apoptotic signaling pathway	3	0.29354207436399216	0.014901173641066363	ENSG00000147571, ENSG00000152266, ENSG00000278195	868	4	16792	14.509216589861753	1.0	0.4347605529546055	23.884369400360907
GOTERM_BP_DIRECT	GO:0071107	response to parathyroid hormone	3	0.29354207436399216	0.014901173641066363	ENSG00000125931, ENSG00000152266, ENSG00000164171	868	4	16792	14.509216589861753	1.0	0.4347605529546055	23.884369400360907
GOTERM_BP_DIRECT	GO:0043152	induction of bacterial agglutination	3	0.29354207436399216	0.014901173641066363	ENSG00000187908, ENSG00000171560, ENSG00000171564	868	4	16792	14.509216589861753	1.0	0.4347605529546055	23.884369400360907
GOTERM_BP_DIRECT	GO:0045766	positive regulation of angiogenesis	13	1.2720156555772992	0.01563035804446	ENSG00000152207, ENSG00000103811, ENSG00000183625, ENSG00000133048, ENSG00000143369, ENSG00000172156, ENSG00000198400, ENSG00000171236, ENSG00000138061, ENSG00000039537, ENSG00000112333, ENSG00000136574, ENSG00000148926	868	115	16792	2.18689641354438	1.0	0.44664937275454586	24.902083691313937
GOTERM_BP_DIRECT	GO:0001823	mesonephros development	4	0.3913894324853229	0.016571388525445534	ENSG00000143839, ENSG00000075891, ENSG00000143867, ENSG00000070193	868	11	16792	7.0347716799329705	1.0	0.4623552092835752	26.19647174472213
GOTERM_BP_DIRECT	GO:0042572	retinol metabolic process	6	0.5870841487279843	0.0176403195931262	ENSG00000170786, ENSG00000118271, ENSG00000147160, ENSG00000184254, ENSG00000135437, ENSG00000138061	868	30	16792	3.8691244239631337	1.0	0.47978750643402246	27.64120497779936
GOTERM_BP_DIRECT	GO:0043524	negative regulation of neuron apoptotic process	14	1.36986301369863	0.0189673459814272	ENSG00000125931, ENSG00000092445, ENSG00000107731, ENSG00000162490, ENSG00000176884, ENSG00000198400, ENSG00000130203, ENSG00000145864, ENSG00000277586, ENSG00000132821, ENSG00000119508, ENSG00000110492, ENSG00000006016, ENSG00000168621	868	132	16792	2.0518084066471163	1.0	0.5010956270581108	29.397600100966226
GOTERM_BP_DIRECT	GO:0045471	response to ethanol	12	1.1741682974559686	0.019589310540739167	ENSG00000147571, ENSG00000166006, ENSG00000090339, ENSG00000176884, ENSG00000181092, ENSG00000198400, ENSG00000152266, ENSG00000082556, ENSG00000108342, ENSG00000142319, ENSG00000041982, ENSG00000181195	868	105	16792	2.210928242264648	1.0	0.5085892012444042	30.206866924072074
GOTERM_BP_DIRECT	GO:0007200	phospholipase C-activating G-protein coupled receptor signaling pathway	9	0.8806262230919765	0.019872633152833663	ENSG00000170214, ENSG00000152207, ENSG00000182687, ENSG00000196639, ENSG00000134830, ENSG00000179546, ENSG00000168830, ENSG00000082556, ENSG00000116014	868	66	16792	2.6380393799748636	1.0	0.5098378256778507	30.57259780732071
GOTERM_BP_DIRECT	GO:0009653	anatomical structure morphogenesis	11	1.076320939334638	0.020125506669634856	ENSG00000009709, ENSG00000273706, ENSG00000124882, ENSG00000104313, ENSG00000175315, ENSG00000138136, ENSG00000149573, ENSG00000147257, ENSG00000133800, ENSG00000123364, ENSG00000005073	868	92	16792	2.3130635143257865	1.0	0.5105237620513045	30.89749278108327
GOTERM_BP_DIRECT	GO:0016338	calcium-independent cell-cell adhesion via plasma membrane cell-adhesion molecules	5	0.4892367906066536	0.02091452056597506	ENSG00000113946, ENSG00000163347, ENSG00000165376, ENSG00000213937, ENSG00000134873	868	21	16792	4.606100504718016	1.0	0.5204104542718333	31.90201694408946
GOTERM_BP_DIRECT	GO:0001655	urogenital system development	4	0.3913894324853229	0.021260894234286735	ENSG00000273706, ENSG00000182580, ENSG00000075891, ENSG00000143867	868	12	16792	6.448540706605223	1.0	0.5225336487215978	32.33862600305688
GOTERM_BP_DIRECT	GO:0035641	locomotory exploration behavior	4	0.3913894324853229	0.021260894234286735	ENSG00000147571, ENSG00000197635, ENSG00000188906, ENSG00000181195	868	12	16792	6.448540706605223	1.0	0.5225336487215978	32.33862600305688
GOTERM_BP_DIRECT	GO:0021846	cell proliferation in forebrain	4	0.3913894324853229	0.021260894234286735	ENSG00000154764, ENSG00000149948, ENSG00000154342, ENSG00000004848	868	12	16792	6.448540706605223	1.0	0.5225336487215978	32.33862600305688
GOTERM_BP_DIRECT	GO:2000505	regulation of energy homeostasis	4	0.3913894324853229	0.021260894234286735	ENSG00000119508, ENSG00000183682, ENSG00000082556, ENSG00000115687	868	12	16792	6.448540706605223	1.0	0.5225336487215978	32.33862600305688
GOTERM_BP_DIRECT	GO:0048846	axon extension involved in axon guidance	4	0.3913894324853229	0.021260894234286735	ENSG00000106809, ENSG00000083782, ENSG00000187122, ENSG00000118257	868	12	16792	6.448540706605223	1.0	0.5225336487215978	32.33862600305688
GOTERM_BP_DIRECT	GO:0001706	endoderm formation	4	0.3913894324853229	0.021260894234286735	ENSG00000273706, ENSG00000138166, ENSG00000107984, ENSG00000120875	868	12	16792	6.448540706605223	1.0	0.5225336487215978	32.33862600305688
GOTERM_BP_DIRECT	GO:1902476	chloride transmembrane transport	11	1.076320939334638	0.021545917475452973	ENSG00000145888, ENSG00000268089, ENSG00000187730, ENSG00000137975, ENSG00000109738, ENSG00000022355, ENSG00000145864, ENSG00000145863, ENSG00000124140, ENSG00000147606, ENSG00000182256	868	93	16792	2.2881918636341116	1.0	0.5235897026981018	32.69591658593791
GOTERM_BP_DIRECT	GO:0006952	defense response	9	0.8806262230919765	0.021582143976502675	ENSG00000231924, ENSG00000257017, ENSG00000106100, ENSG00000178287, ENSG00000164509, ENSG00000164871, ENSG00000221826, ENSG00000160180, ENSG00000104783	868	67	16792	2.5986656578856864	1.0	0.5205324885766254	32.74120036080069
GOTERM_BP_DIRECT	GO:0046718	viral entry into host cell	10	0.9784735812133072	0.02185238806232104	ENSG00000092445, ENSG00000090339, ENSG00000057149, ENSG00000128536, ENSG00000143217, ENSG00000163347, ENSG00000197635, ENSG00000196352, ENSG00000164171, ENSG00000117322	868	80	16792	2.4182027649769586	1.0	0.5213521857840826	33.07810292635808
GOTERM_BP_DIRECT	GO:0000187	activation of MAPK activity	12	1.1741682974559686	0.02222450175405477	ENSG00000163235, ENSG00000183856, ENSG00000189377, ENSG00000124493, ENSG00000171094, ENSG00000138166, ENSG00000130829, ENSG00000106100, ENSG00000139318, ENSG00000173432, ENSG00000070193, ENSG00000188906	868	107	16792	2.169602480726991	1.0	0.5237956449265375	33.539393290224794
GOTERM_BP_DIRECT	GO:0045907	positive regulation of vasoconstriction	6	0.5870841487279843	0.022911680495428088	ENSG00000170214, ENSG00000196639, ENSG00000090339, ENSG00000171560, ENSG00000171564, ENSG00000184160	868	32	16792	3.627304147465438	1.0	0.53114636270101	34.38336651929701
GOTERM_BP_DIRECT	GO:0035115	embryonic forelimb morphogenesis	6	0.5870841487279843	0.022911680495428088	ENSG00000124813, ENSG00000143320, ENSG00000154764, ENSG00000143867, ENSG00000164690, ENSG00000005073	868	32	16792	3.627304147465438	1.0	0.53114636270101	34.38336651929701
GOTERM_BP_DIRECT	GO:0007568	aging	16	1.5655577299412915	0.02385887619488157	ENSG00000196092, ENSG00000198400, ENSG00000204897, ENSG00000142319, ENSG00000181195, ENSG00000137673, ENSG00000189058, ENSG00000188778, ENSG00000110680, ENSG00000075891, ENSG00000186832, ENSG00000109861, ENSG00000104918, ENSG00000102265, ENSG00000186847, ENSG00000148926	868	165	16792	1.875939114648792	1.0	0.542210923887054	35.530095967705364
GOTERM_BP_DIRECT	GO:0014012	peripheral nervous system axon regeneration	3	0.29354207436399216	0.023989836901114996	ENSG00000189058, ENSG00000277586, ENSG00000041982	868	5	16792	11.6073732718894	1.0	0.5406694583805718	35.687146139252505
GOTERM_BP_DIRECT	GO:0007501	mesodermal cell fate specification	3	0.29354207436399216	0.023989836901114996	ENSG00000075891, ENSG00000104313, ENSG00000005073	868	5	16792	11.6073732718894	1.0	0.5406694583805718	35.687146139252505
GOTERM_BP_DIRECT	GO:0072207	metanephric epithelium development	3	0.29354207436399216	0.023989836901114996	ENSG00000075891, ENSG00000143867, ENSG00000184937	868	5	16792	11.6073732718894	1.0	0.5406694583805718	35.687146139252505
GOTERM_BP_DIRECT	GO:0021766	hippocampus development	8	0.7827788649706457	0.024479176318601095	ENSG00000119508, ENSG00000189056, ENSG00000277586, ENSG00000111262, ENSG00000132692, ENSG00000154342, ENSG00000149571, ENSG00000145242	868	56	16792	2.76366030283081	1.0	0.5444926302290909	36.27077644310056
GOTERM_BP_DIRECT	GO:0090103	cochlea morphogenesis	5	0.4892367906066536	0.02454444824648589	ENSG00000075891, ENSG00000196767, ENSG00000164932, ENSG00000104313, ENSG00000158055	868	22	16792	4.396732299958107	1.0	0.5419994856150794	36.34824622342971
GOTERM_BP_DIRECT	GO:0007214	gamma-aminobutyric acid signaling pathway	5	0.4892367906066536	0.02454444824648589	ENSG00000022355, ENSG00000145864, ENSG00000145863, ENSG00000136928, ENSG00000182256	868	22	16792	4.396732299958107	1.0	0.5419994856150794	36.34824622342971
GOTERM_BP_DIRECT	GO:0050806	positive regulation of synaptic transmission	4	0.3913894324853229	0.026598546643781328	ENSG00000067715, ENSG00000104918, ENSG00000109255, ENSG00000170498	868	13	16792	5.952499113789436	1.0	0.5678822188115755	38.741235067901314
GOTERM_BP_DIRECT	GO:0048546	digestive tract morphogenesis	4	0.3913894324853229	0.026598546643781328	ENSG00000111087, ENSG00000182580, ENSG00000137868, ENSG00000106541	868	13	16792	5.952499113789436	1.0	0.5678822188115755	38.741235067901314
GOTERM_BP_DIRECT	GO:0035418	protein localization to synapse	4	0.3913894324853229	0.026598546643781328	ENSG00000189056, ENSG00000169760, ENSG00000108684, ENSG00000179915	868	13	16792	5.952499113789436	1.0	0.5678822188115755	38.741235067901314
GOTERM_BP_DIRECT	GO:0001878	response to yeast	4	0.3913894324853229	0.026598546643781328	ENSG00000110680, ENSG00000006128, ENSG00000122585, ENSG00000148926	868	13	16792	5.952499113789436	1.0	0.5678822188115755	38.741235067901314
GOTERM_BP_DIRECT	GO:0007398	ectoderm development	4	0.3913894324853229	0.026598546643781328	ENSG00000116035, ENSG00000158055, ENSG00000164690, ENSG00000185479	868	13	16792	5.952499113789436	1.0	0.5678822188115755	38.741235067901314
GOTERM_BP_DIRECT	GO:0009880	embryonic pattern specification	5	0.4892367906066536	0.0285312282467029	ENSG00000273706, ENSG00000147223, ENSG00000164690, ENSG00000183145, ENSG00000070193	868	23	16792	4.2055700260468845	1.0	0.5903349570061773	40.91493598345556
GOTERM_BP_DIRECT	GO:0051966	regulation of synaptic transmission, glutamatergic	5	0.4892367906066536	0.0285312282467029	ENSG00000157680, ENSG00000067715, ENSG00000124493, ENSG00000107984, ENSG00000188906	868	23	16792	4.2055700260468845	1.0	0.5903349570061773	40.91493598345556
GOTERM_BP_DIRECT	GO:0043278	response to morphine	5	0.4892367906066536	0.0285312282467029	ENSG00000125740, ENSG00000176884, ENSG00000006128, ENSG00000082556, ENSG00000181195	868	23	16792	4.2055700260468845	1.0	0.5903349570061773	40.91493598345556
GOTERM_BP_DIRECT	GO:0050770	regulation of axonogenesis	5	0.4892367906066536	0.0285312282467029	ENSG00000182580, ENSG00000106809, ENSG00000176884, ENSG00000083782, ENSG00000187122	868	23	16792	4.2055700260468845	1.0	0.5903349570061773	40.91493598345556
GOTERM_BP_DIRECT	GO:0051897	positive regulation of protein kinase B signaling	10	0.9784735812133072	0.028971095654505077	ENSG00000034971, ENSG00000167244, ENSG00000126218, ENSG00000133048, ENSG00000086991, ENSG00000100302, ENSG00000184163, ENSG00000137077, ENSG00000108342, ENSG00000172724	868	84	16792	2.303050252359008	1.0	0.5925785949597813	41.399371381191266
GOTERM_BP_DIRECT	GO:0051591	response to cAMP	7	0.684931506849315	0.029976438801568007	ENSG00000125931, ENSG00000125740, ENSG00000143839, ENSG00000144191, ENSG00000128564, ENSG00000108821, ENSG00000142319	868	46	16792	2.9438990182328193	1.0	0.6018546227017106	42.492522407287595
GOTERM_BP_DIRECT	GO:0006906	vesicle fusion	8	0.7827788649706457	0.03157108353397384	ENSG00000067715, ENSG00000198535, ENSG00000132872, ENSG00000173227, ENSG00000149043, ENSG00000089169, ENSG00000170743, ENSG00000147041	868	59	16792	2.6231352026868704	1.0	0.6178022760035713	44.18700940987823
GOTERM_BP_DIRECT	GO:0009612	response to mechanical stimulus	8	0.7827788649706457	0.03157108353397384	ENSG00000125740, ENSG00000133048, ENSG00000167941, ENSG00000133110, ENSG00000104918, ENSG00000082482, ENSG00000136574, ENSG00000041982	868	59	16792	2.6231352026868704	1.0	0.6178022760035713	44.18700940987823
GOTERM_BP_DIRECT	GO:0050918	positive chemotaxis	6	0.5870841487279843	0.032563509980997975	ENSG00000105976, ENSG00000131981, ENSG00000148965, ENSG00000173432, ENSG00000070193, ENSG00000134339	868	35	16792	3.316392363396972	1.0	0.6260130210896107	45.21763494140313
GOTERM_BP_DIRECT	GO:0006641	triglyceride metabolic process	6	0.5870841487279843	0.032563509980997975	ENSG00000158874, ENSG00000169174, ENSG00000175445, ENSG00000110245, ENSG00000130203, ENSG00000091583	868	35	16792	3.316392363396972	1.0	0.6260130210896107	45.21763494140313
GOTERM_BP_DIRECT	GO:0010001	glial cell differentiation	4	0.3913894324853229	0.032581856923338356	ENSG00000189056, ENSG00000075891, ENSG00000172020, ENSG00000170558	868	14	16792	5.52732060566162	1.0	0.622895135812749	45.236517665200914
GOTERM_BP_DIRECT	GO:0009954	proximal/distal pattern formation	5	0.4892367906066536	0.03288007320414961	ENSG00000111087, ENSG00000134569, ENSG00000180818, ENSG00000073282, ENSG00000005073	868	24	16792	4.0303379416282645	1.0	0.6230039313139133	45.5425815322114
GOTERM_BP_DIRECT	GO:0008306	associative learning	5	0.4892367906066536	0.03288007320414961	ENSG00000106236, ENSG00000147571, ENSG00000189056, ENSG00000174791, ENSG00000006128	868	24	16792	4.0303379416282645	1.0	0.6230039313139133	45.5425815322114
GOTERM_BP_DIRECT	GO:0090102	cochlea development	5	0.4892367906066536	0.03288007320414961	ENSG00000099954, ENSG00000075891, ENSG00000145864, ENSG00000135547, ENSG00000082482	868	24	16792	4.0303379416282645	1.0	0.6230039313139133	45.5425815322114
GOTERM_BP_DIRECT	GO:0001822	kidney development	10	0.9784735812133072	0.0330792909262978	ENSG00000273706, ENSG00000143839, ENSG00000169174, ENSG00000134569, ENSG00000137868, ENSG00000275410, ENSG00000100373, ENSG00000117707, ENSG00000176887, ENSG00000184937	868	86	16792	2.2494909441646125	1.0	0.6219941217244755	45.74614031375064
GOTERM_BP_DIRECT	GO:0045908	negative regulation of vasodilation	3	0.29354207436399216	0.03476526553652075	ENSG00000163485, ENSG00000100604, ENSG00000132693	868	6	16792	9.672811059907835	1.0	0.6373583636870896	47.4402925983892
GOTERM_BP_DIRECT	GO:0035878	nail development	3	0.29354207436399216	0.03476526553652075	ENSG00000132470, ENSG00000101282, ENSG00000123364	868	6	16792	9.672811059907835	1.0	0.6373583636870896	47.4402925983892
GOTERM_BP_DIRECT	GO:0097104	postsynaptic membrane assembly	3	0.29354207436399216	0.03476526553652075	ENSG00000134569, ENSG00000169760, ENSG00000179915	868	6	16792	9.672811059907835	1.0	0.6373583636870896	47.4402925983892
GOTERM_BP_DIRECT	GO:0071774	response to fibroblast growth factor	3	0.29354207436399216	0.03476526553652075	ENSG00000152266, ENSG00000149021, ENSG00000041982	868	6	16792	9.672811059907835	1.0	0.6373583636870896	47.4402925983892
GOTERM_BP_DIRECT	GO:0023041	neuronal signal transduction	3	0.29354207436399216	0.03476526553652075	ENSG00000169760, ENSG00000179915, ENSG00000111262	868	6	16792	9.672811059907835	1.0	0.6373583636870896	47.4402925983892
GOTERM_BP_DIRECT	GO:0097119	postsynaptic density protein 95 clustering	3	0.29354207436399216	0.03476526553652075	ENSG00000189056, ENSG00000169760, ENSG00000179915	868	6	16792	9.672811059907835	1.0	0.6373583636870896	47.4402925983892
GOTERM_BP_DIRECT	GO:0007611	learning or memory	6	0.5870841487279843	0.03626578511674551	ENSG00000147571, ENSG00000182687, ENSG00000160307, ENSG00000155897, ENSG00000122877, ENSG00000198400	868	36	16792	3.224270353302612	1.0	0.6499680524193199	48.90592846158967
GOTERM_BP_DIRECT	GO:0048589	developmental growth	5	0.4892367906066536	0.037594384752489426	ENSG00000137868, ENSG00000197587, ENSG00000135346, ENSG00000005073, ENSG00000148926	868	25	16792	3.8691244239631337	1.0	0.6602504682661404	50.17132332105556
GOTERM_BP_DIRECT	GO:0031214	biomineral tissue development	5	0.4892367906066536	0.037594384752489426	ENSG00000152592, ENSG00000143369, ENSG00000109205, ENSG00000187689, ENSG00000108950	868	25	16792	3.8691244239631337	1.0	0.6602504682661404	50.17132332105556
GOTERM_BP_DIRECT	GO:0048485	sympathetic nervous system development	4	0.3913894324853229	0.03920291623461408	ENSG00000168621, ENSG00000198400, ENSG00000073282, ENSG00000176887	868	15	16792	5.158832565284178	1.0	0.6727538757034435	51.663708901689255
GOTERM_BP_DIRECT	GO:0014850	response to muscle activity	4	0.3913894324853229	0.03920291623461408	ENSG00000187642, ENSG00000198626, ENSG00000133110, ENSG00000164171	868	15	16792	5.158832565284178	1.0	0.6727538757034435	51.663708901689255
GOTERM_BP_DIRECT	GO:0007010	cytoskeleton organization	15	1.467710371819961	0.03925621127406754	ENSG00000099954, ENSG00000181374, ENSG00000172156, ENSG00000145362, ENSG00000186081, ENSG00000130203, ENSG00000171401, ENSG00000198576, ENSG00000185479, ENSG00000204897, ENSG00000186832, ENSG00000173898, ENSG00000170498, ENSG00000136573, ENSG00000258947	868	161	16792	1.8023871540200935	1.0	0.6701484329598969	51.712425270012275
GOTERM_BP_DIRECT	GO:0042130	negative regulation of T cell proliferation	6	0.5870841487279843	0.04021657624489401	ENSG00000204632, ENSG00000124145, ENSG00000138735, ENSG00000164690, ENSG00000149021, ENSG00000129654	868	37	16792	3.13712791132146	1.0	0.6760795555973533	52.58237235554388
GOTERM_BP_DIRECT	GO:0030509	BMP signaling pathway	9	0.8806262230919765	0.04183357816122422	ENSG00000124813, ENSG00000134569, ENSG00000266524, ENSG00000183682, ENSG00000174460, ENSG00000198626, ENSG00000101938, ENSG00000166292, ENSG00000156466	868	76	16792	2.2909289352413293	1.0	0.6876977369633244	54.0137611597447
GOTERM_BP_DIRECT	GO:0051491	positive regulation of filopodium assembly	5	0.4892367906066536	0.04267582251222341	ENSG00000169760, ENSG00000187017, ENSG00000137077, ENSG00000150625, ENSG00000009694	868	26	16792	3.7203119461183976	1.0	0.6920804952508052	54.7430551970608
GOTERM_BP_DIRECT	GO:0030534	adult behavior	5	0.4892367906066536	0.04267582251222341	ENSG00000119508, ENSG00000196092, ENSG00000165300, ENSG00000173898, ENSG00000179915	868	26	16792	3.7203119461183976	1.0	0.6920804952508052	54.7430551970608
GOTERM_BP_DIRECT	GO:0006836	neurotransmitter transport	5	0.4892367906066536	0.04267582251222341	ENSG00000268104, ENSG00000157103, ENSG00000268089, ENSG00000072041, ENSG00000163817	868	26	16792	3.7203119461183976	1.0	0.6920804952508052	54.7430551970608
GOTERM_BP_DIRECT	GO:0018149	peptide cross-linking	7	0.684931506849315	0.04283989978801524	ENSG00000163216, ENSG00000163207, ENSG00000115414, ENSG00000125780, ENSG00000169509, ENSG00000163209, ENSG00000169469	868	50	16792	2.708387096774193	1.0	0.6905173545519194	54.883850707011575
GOTERM_BP_DIRECT	GO:0001942	hair follicle development	6	0.5870841487279843	0.04441835620194999	ENSG00000134569, ENSG00000107984, ENSG00000135925, ENSG00000156535, ENSG00000106689, ENSG00000123364	868	38	16792	3.054571913655106	1.0	0.7009574031366211	56.21735077865635
GOTERM_BP_DIRECT	GO:0060291	long-term synaptic potentiation	6	0.5870841487279843	0.04441835620194999	ENSG00000147571, ENSG00000160307, ENSG00000189056, ENSG00000173227, ENSG00000169760, ENSG00000112333	868	38	16792	3.054571913655106	1.0	0.7009574031366211	56.21735077865635
GOTERM_BP_DIRECT	GO:0007631	feeding behavior	6	0.5870841487279843	0.04441835620194999	ENSG00000182687, ENSG00000183971, ENSG00000137868, ENSG00000110680, ENSG00000119973, ENSG00000122585	868	38	16792	3.054571913655106	1.0	0.7009574031366211	56.21735077865635
GOTERM_BP_DIRECT	GO:0050995	negative regulation of lipid catabolic process	4	0.3913894324853229	0.046449163393936024	ENSG00000176194, ENSG00000163485, ENSG00000158874, ENSG00000110245	868	16	16792	4.836405529953917	1.0	0.7144970905038039	57.87826560768446
GOTERM_BP_DIRECT	GO:2000117	negative regulation of cysteine-type endopeptidase activity	4	0.3913894324853229	0.046449163393936024	ENSG00000170373, ENSG00000175315, ENSG00000170367, ENSG00000170369	868	16	16792	4.836405529953917	1.0	0.7144970905038039	57.87826560768446
GOTERM_BP_DIRECT	GO:0007340	acrosome reaction	4	0.3913894324853229	0.046449163393936024	ENSG00000145888, ENSG00000109738, ENSG00000149043, ENSG00000152503	868	16	16792	4.836405529953917	1.0	0.7144970905038039	57.87826560768446
GOTERM_BP_DIRECT	GO:0002606	positive regulation of dendritic cell antigen processing and presentation	3	0.29354207436399216	0.047029457077189196	ENSG00000106100, ENSG00000137077, ENSG00000172724	868	7	16792	8.29098090849243	1.0	0.7161729178463045	58.34181397933293
GOTERM_BP_DIRECT	GO:0021516	dorsal spinal cord development	3	0.29354207436399216	0.047029457077189196	ENSG00000162490, ENSG00000117707, ENSG00000165606	868	7	16792	8.29098090849243	1.0	0.7161729178463045	58.34181397933293
GOTERM_BP_DIRECT	GO:0045162	clustering of voltage-gated sodium channels	3	0.29354207436399216	0.047029457077189196	ENSG00000034971, ENSG00000091129, ENSG00000186417	868	7	16792	8.29098090849243	1.0	0.7161729178463045	58.34181397933293
GOTERM_BP_DIRECT	GO:0043576	regulation of respiratory gaseous exchange	3	0.29354207436399216	0.047029457077189196	ENSG00000176884, ENSG00000171388, ENSG00000115687	868	7	16792	8.29098090849243	1.0	0.7161729178463045	58.34181397933293
GOTERM_BP_DIRECT	GO:0009887	organ morphogenesis	10	0.9784735812133072	0.04777219717605838	ENSG00000198807, ENSG00000273706, ENSG00000196092, ENSG00000124882, ENSG00000107859, ENSG00000165556, ENSG00000168878, ENSG00000105664, ENSG00000164171, ENSG00000139515	868	92	16792	2.1027850130234422	1.0	0.7190609644488795	58.928095623691746
GOTERM_BP_DIRECT	GO:0042476	odontogenesis	5	0.4892367906066536	0.048124382281146696	ENSG00000161798, ENSG00000198807, ENSG00000086159, ENSG00000135925, ENSG00000143867	868	27	16792	3.5825226147806797	1.0	0.7189266309160789	59.20335952591888
GOTERM_BP_DIRECT	GO:0000302	response to reactive oxygen species	6	0.5870841487279843	0.04887284662891594	ENSG00000143556, ENSG00000189058, ENSG00000176153, ENSG00000086991, ENSG00000130203, ENSG00000255346	868	39	16792	2.9762495568947185	1.0	0.7217701287079293	59.78257230132819
GOTERM_BP_DIRECT	GO:0043627	response to estrogen	8	0.7827788649706457	0.049594328080848994	ENSG00000125931, ENSG00000158874, ENSG00000147571, ENSG00000171345, ENSG00000157765, ENSG00000154764, ENSG00000082556, ENSG00000164761	868	65	16792	2.3809996455157747	1.0	0.7243475692488875	60.333541138251135
GOTERM_BP_DIRECT	GO:0051384	response to glucocorticoid	8	0.7827788649706457	0.049594328080848994	ENSG00000158022, ENSG00000110492, ENSG00000158874, ENSG00000160307, ENSG00000181092, ENSG00000149021, ENSG00000148926, ENSG00000139515	868	65	16792	2.3809996455157747	1.0	0.7243475692488875	60.333541138251135
GOTERM_BP_DIRECT	GO:0071320	cellular response to cAMP	7	0.684931506849315	0.05039275691015784	ENSG00000105641, ENSG00000138622, ENSG00000086991, ENSG00000181092, ENSG00000103375, ENSG00000184937, ENSG00000181195	868	52	16792	2.6042183622828783	1.0	0.7274217660963973	60.934954614793924
GOTERM_BP_DIRECT	GO:0019233	sensory perception of pain	7	0.684931506849315	0.05039275691015784	ENSG00000176884, ENSG00000183695, ENSG00000006128, ENSG00000109255, ENSG00000150672, ENSG00000082556, ENSG00000181195	868	52	16792	2.6042183622828783	1.0	0.7274217660963973	60.934954614793924
GOTERM_BP_DIRECT	GO:0048468	cell development	6	0.5870841487279843	0.05358102851286876	ENSG00000266524, ENSG00000183682, ENSG00000164690, ENSG00000156466, ENSG00000130513, ENSG00000136574	868	40	16792	2.90184331797235	1.0	0.746858168042337	63.251683802201285
GOTERM_BP_DIRECT	GO:0009314	response to radiation	5	0.4892367906066536	0.05393848142699521	ENSG00000172156, ENSG00000198400, ENSG00000171401, ENSG00000082556, ENSG00000181195	868	28	16792	3.4545753785385123	1.0	0.7465909211883288	63.50317219078896
GOTERM_BP_DIRECT	GO:0007389	pattern specification process	5	0.4892367906066536	0.05393848142699521	ENSG00000273706, ENSG00000104313, ENSG00000158055, ENSG00000164690, ENSG00000129654	868	28	16792	3.4545753785385123	1.0	0.7465909211883288	63.50317219078896
GOTERM_BP_DIRECT	GO:0030193	regulation of blood coagulation	4	0.3913894324853229	0.054304077545403395	ENSG00000136011, ENSG00000168079, ENSG00000108684, ENSG00000113905	868	17	16792	4.55191108701545	1.0	0.7463819729994023	63.75870683799165
GOTERM_BP_DIRECT	GO:0009948	anterior/posterior axis specification	4	0.3913894324853229	0.054304077545403395	ENSG00000273706, ENSG00000165556, ENSG00000135547, ENSG00000147257	868	17	16792	4.55191108701545	1.0	0.7463819729994023	63.75870683799165
GOTERM_BP_DIRECT	GO:0030154	cell differentiation	33	3.2289628180039136	0.055424763561208804	ENSG00000189377, ENSG00000173467, ENSG00000177551, ENSG00000143867, ENSG00000165556, ENSG00000205420, ENSG00000197467, ENSG00000030304, ENSG00000110492, ENSG00000139304, ENSG00000175294, ENSG00000165643, ENSG00000047936, ENSG00000198759, ENSG00000136573, ENSG00000175832, ENSG00000269404, ENSG00000132185, ENSG00000082293, ENSG00000101938, ENSG00000170608, ENSG00000106541, ENSG00000160182, ENSG0000…	868	462	16792	1.381830151415405	1.0	0.7510755013891711	64.5315205128821
GOTERM_BP_DIRECT	GO:0043410	positive regulation of MAPK cascade	9	0.8806262230919765	0.0572376513666446	ENSG00000170214, ENSG00000170775, ENSG00000167244, ENSG00000124493, ENSG00000188778, ENSG00000170498, ENSG00000070193, ENSG00000164761, ENSG00000170558	868	81	16792	2.1495135688684077	1.0	0.7599264333602891	65.74878839520106
GOTERM_BP_DIRECT	GO:0051209	release of sequestered calcium ion into cytosol	6	0.5870841487279843	0.05854315642735555	ENSG00000196218, ENSG00000179546, ENSG00000198626, ENSG00000168830, ENSG00000137077, ENSG00000172724	868	41	16792	2.8310666516803416	1.0	0.7653398059270884	66.60080493397675
GOTERM_BP_DIRECT	GO:0043408	regulation of MAPK cascade	6	0.5870841487279843	0.05854315642735555	ENSG00000034971, ENSG00000143839, ENSG00000266524, ENSG00000183682, ENSG00000156466, ENSG00000130513	868	41	16792	2.8310666516803416	1.0	0.7653398059270884	66.60080493397675
GOTERM_BP_DIRECT	GO:0001662	behavioral fear response	5	0.4892367906066536	0.06011504962856883	ENSG00000110492, ENSG00000078725, ENSG00000197635, ENSG00000112333, ENSG00000181195	868	29	16792	3.335452089623391	1.0	0.7721109820620927	67.6001036017959
GOTERM_BP_DIRECT	GO:0043542	endothelial cell migration	5	0.4892367906066536	0.06011504962856883	ENSG00000196754, ENSG00000140945, ENSG00000110680, ENSG00000197635, ENSG00000138061	868	29	16792	3.335452089623391	1.0	0.7721109820620927	67.6001036017959
GOTERM_BP_DIRECT	GO:0072075	metanephric mesenchyme development	3	0.29354207436399216	0.06060031901075616	ENSG00000075891, ENSG00000143867, ENSG00000184937	868	8	16792	7.254608294930876	1.0	0.7724555787458608	67.90285094477285
GOTERM_BP_DIRECT	GO:0060054	positive regulation of epithelial cell proliferation involved in wound healing	3	0.29354207436399216	0.06060031901075616	ENSG00000154764, ENSG00000109205, ENSG00000070193	868	8	16792	7.254608294930876	1.0	0.7724555787458608	67.90285094477285
GOTERM_BP_DIRECT	GO:0001913	T cell mediated cytotoxicity	3	0.29354207436399216	0.06060031901075616	ENSG00000103811, ENSG00000109861, ENSG00000164520	868	8	16792	7.254608294930876	1.0	0.7724555787458608	67.90285094477285
GOTERM_BP_DIRECT	GO:0060231	mesenchymal to epithelial transition	3	0.29354207436399216	0.06060031901075616	ENSG00000125931, ENSG00000075891, ENSG00000184937	868	8	16792	7.254608294930876	1.0	0.7724555787458608	67.90285094477285
GOTERM_BP_DIRECT	GO:0040036	regulation of fibroblast growth factor receptor signaling pathway	3	0.29354207436399216	0.06060031901075616	ENSG00000124813, ENSG00000139318, ENSG00000164161	868	8	16792	7.254608294930876	1.0	0.7724555787458608	67.90285094477285
GOTERM_BP_DIRECT	GO:0033629	negative regulation of cell adhesion mediated by integrin	3	0.29354207436399216	0.06060031901075616	ENSG00000113905, ENSG00000185499, ENSG00000138061	868	8	16792	7.254608294930876	1.0	0.7724555787458608	67.90285094477285
GOTERM_BP_DIRECT	GO:0015844	monoamine transport	3	0.29354207436399216	0.06060031901075616	ENSG00000187714, ENSG00000103546, ENSG00000142319	868	8	16792	7.254608294930876	1.0	0.7724555787458608	67.90285094477285
GOTERM_BP_DIRECT	GO:0050966	detection of mechanical stimulus involved in sensory perception of pain	3	0.29354207436399216	0.06060031901075616	ENSG00000198400, ENSG00000111262, ENSG00000164171	868	8	16792	7.254608294930876	1.0	0.7724555787458608	67.90285094477285
GOTERM_BP_DIRECT	GO:0060012	synaptic transmission, glycinergic	3	0.29354207436399216	0.06060031901075616	ENSG00000145888, ENSG00000109738, ENSG00000163817	868	8	16792	7.254608294930876	1.0	0.7724555787458608	67.90285094477285
GOTERM_BP_DIRECT	GO:0042267	natural killer cell mediated cytotoxicity	4	0.3913894324853229	0.06274780199221222	ENSG00000203722, ENSG00000131015, ENSG00000111981, ENSG00000164520	868	18	16792	4.299027137736815	1.0	0.7820668575802252	69.21080735229476
GOTERM_BP_DIRECT	GO:0048557	embryonic digestive tract morphogenesis	4	0.3913894324853229	0.06274780199221222	ENSG00000275410, ENSG00000164690, ENSG00000176887, ENSG00000070193	868	18	16792	4.299027137736815	1.0	0.7820668575802252	69.21080735229476
GOTERM_BP_DIRECT	GO:0050829	defense response to Gram-negative bacterium	7	0.684931506849315	0.06316000570325386	ENSG00000143556, ENSG00000100604, ENSG00000110680, ENSG00000172232, ENSG00000006128, ENSG00000122585, ENSG00000148926	868	55	16792	2.46217008797654	1.0	0.7819329685896816	69.45603382017725
GOTERM_BP_DIRECT	GO:0007409	axonogenesis	10	0.9784735812133072	0.06624773551609671	ENSG00000116035, ENSG00000179542, ENSG00000174482, ENSG00000106809, ENSG00000160307, ENSG00000091129, ENSG00000075891, ENSG00000165300, ENSG00000083782, ENSG00000154764	868	98	16792	1.9740430734505785	1.0	0.7958025604424762	71.23514424787456
GOTERM_BP_DIRECT	GO:0098656	anion transmembrane transport	5	0.4892367906066536	0.06664962348032394	ENSG00000105641, ENSG00000080493, ENSG00000121270, ENSG00000086159, ENSG00000108846	868	30	16792	3.2242703533026114	1.0	0.7955409419390489	71.45936931976793
GOTERM_BP_DIRECT	GO:0046326	positive regulation of glucose import	5	0.4892367906066536	0.06664962348032394	ENSG00000181092, ENSG00000184163, ENSG00000152266, ENSG00000147257, ENSG00000162344	868	30	16792	3.2242703533026114	1.0	0.7955409419390489	71.45936931976793
GOTERM_BP_DIRECT	GO:0045776	negative regulation of blood pressure	5	0.4892367906066536	0.06664962348032394	ENSG00000163485, ENSG00000147571, ENSG00000110680, ENSG00000181092, ENSG00000171388	868	30	16792	3.2242703533026114	1.0	0.7955409419390489	71.45936931976793
GOTERM_BP_DIRECT	GO:0007275	multicellular organism development	36	3.522504892367906	0.06665976683979483	ENSG00000167244, ENSG00000182687, ENSG00000102970, ENSG00000163638, ENSG00000163435, ENSG00000165556, ENSG00000100721, ENSG00000005073, ENSG00000107807, ENSG00000176532, ENSG00000030304, ENSG00000187908, ENSG00000109832, ENSG00000175294, ENSG00000125207, ENSG00000149948, ENSG00000164690, ENSG00000198759, ENSG00000110375, ENSG00000138100, ENSG00000156076, ENSG00000170214, ENSG00000099953, ENSG0000…	868	521	16792	1.3367416435957085	1.0	0.7933100177684886	71.46500716965879
GOTERM_BP_DIRECT	GO:0021987	cerebral cortex development	7	0.684931506849315	0.06780170522948045	ENSG00000110492, ENSG00000196092, ENSG00000176884, ENSG00000106689, ENSG00000277586, ENSG00000122585, ENSG00000170558	868	56	16792	2.4182027649769586	1.0	0.7967606006310164	72.09303089937939
GOTERM_BP_DIRECT	GO:0001570	vasculogenesis	7	0.684931506849315	0.06780170522948045	ENSG00000125931, ENSG00000166292, ENSG00000164690, ENSG00000184937, ENSG00000135547, ENSG00000129991, ENSG00000148926	868	56	16792	2.4182027649769586	1.0	0.7967606006310164	72.09303089937939
GOTERM_BP_DIRECT	GO:0006955	immune response	30	2.935420743639922	0.0700095390832282	ENSG00000115009, ENSG00000152207, ENSG00000124469, ENSG00000181374, ENSG00000160683, ENSG00000198805, ENSG00000128218, ENSG00000172156, ENSG00000125726, ENSG00000145824, ENSG00000164761, ENSG00000172724, ENSG00000171388, ENSG00000157131, ENSG00000152292, ENSG00000164400, ENSG00000109861, ENSG00000021852, ENSG00000196083, ENSG00000158477, ENSG00000205038, ENSG00000082556, ENSG00000108342, ENSG0000…	868	421	16792	1.3785478945236818	1.0	0.8052082899235583	73.27039950223325
GOTERM_BP_DIRECT	GO:0051968	positive regulation of synaptic transmission, glutamatergic	4	0.3913894324853229	0.0717577049952134	ENSG00000189056, ENSG00000169760, ENSG00000198400, ENSG00000179915	868	19	16792	4.072762551540141	1.0	0.8111374273358039	74.16917774333824
GOTERM_BP_DIRECT	GO:0008045	motor neuron axon guidance	4	0.3913894324853229	0.0717577049952134	ENSG00000273706, ENSG00000122877, ENSG00000187122, ENSG00000175832	868	19	16792	4.072762551540141	1.0	0.8111374273358039	74.16917774333824
GOTERM_BP_DIRECT	GO:0045879	negative regulation of smoothened signaling pathway	4	0.3913894324853229	0.0717577049952134	ENSG00000124813, ENSG00000147257, ENSG00000256463, ENSG00000164161	868	19	16792	4.072762551540141	1.0	0.8111374273358039	74.16917774333824
GOTERM_BP_DIRECT	GO:0046579	positive regulation of Ras protein signal transduction	4	0.3913894324853229	0.0717577049952134	ENSG00000157680, ENSG00000198400, ENSG00000058335, ENSG00000070193	868	19	16792	4.072762551540141	1.0	0.8111374273358039	74.16917774333824
GOTERM_BP_DIRECT	GO:0006959	humoral immune response	7	0.684931506849315	0.07263626508196175	ENSG00000012223, ENSG00000197919, ENSG00000196092, ENSG00000156738, ENSG00000124731, ENSG00000184995, ENSG00000129654	868	57	16792	2.375778155065082	1.0	0.8129629760711486	74.61001147986896
GOTERM_BP_DIRECT	GO:0030073	insulin secretion	5	0.4892367906066536	0.07353644351562376	ENSG00000275410, ENSG00000176406, ENSG00000128564, ENSG00000139515, ENSG00000126266	868	31	16792	3.1202616322283334	1.0	0.814845659576027	75.05431255486555
GOTERM_BP_DIRECT	GO:1990090	cellular response to nerve growth factor stimulus	5	0.4892367906066536	0.07353644351562376	ENSG00000110680, ENSG00000104435, ENSG00000006128, ENSG00000198400, ENSG00000101412	868	31	16792	3.1202616322283334	1.0	0.814845659576027	75.05431255486555
GOTERM_BP_DIRECT	GO:0043434	response to peptide hormone	6	0.5870841487279843	0.07494525495702796	ENSG00000124882, ENSG00000277586, ENSG00000196352, ENSG00000102265, ENSG00000108821, ENSG00000160182	868	44	16792	2.638039379974864	1.0	0.8188850851192427	75.73494173936533
GOTERM_BP_DIRECT	GO:0097105	presynaptic membrane assembly	3	0.29354207436399216	0.07531055672601764	ENSG00000134569, ENSG00000169760, ENSG00000179915	868	9	16792	6.448540706605224	1.0	0.8183798634933542	75.90854050549989
GOTERM_BP_DIRECT	GO:0050795	regulation of behavior	3	0.29354207436399216	0.07531055672601764	ENSG00000110492, ENSG00000189056, ENSG00000179546	868	9	16792	6.448540706605224	1.0	0.8183798634933542	75.90854050549989
GOTERM_BP_DIRECT	GO:0045741	positive regulation of epidermal growth factor-activated receptor activity	3	0.29354207436399216	0.07531055672601764	ENSG00000163235, ENSG00000163485, ENSG00000124882	868	9	16792	6.448540706605224	1.0	0.8183798634933542	75.90854050549989
GOTERM_BP_DIRECT	GO:0044320	cellular response to leptin stimulus	3	0.29354207436399216	0.07531055672601764	ENSG00000119508, ENSG00000153823, ENSG00000171564	868	9	16792	6.448540706605224	1.0	0.8183798634933542	75.90854050549989
GOTERM_BP_DIRECT	GO:0010838	positive regulation of keratinocyte proliferation	3	0.29354207436399216	0.07531055672601764	ENSG00000062038, ENSG00000073282, ENSG00000070193	868	9	16792	6.448540706605224	1.0	0.8183798634933542	75.90854050549989
GOTERM_BP_DIRECT	GO:0060013	righting reflex	3	0.29354207436399216	0.07531055672601764	ENSG00000145888, ENSG00000184254, ENSG00000109738	868	9	16792	6.448540706605224	1.0	0.8183798634933542	75.90854050549989
GOTERM_BP_DIRECT	GO:0031639	plasminogen activation	3	0.29354207436399216	0.07531055672601764	ENSG00000171560, ENSG00000171564, ENSG00000091583	868	9	16792	6.448540706605224	1.0	0.8183798634933542	75.90854050549989
GOTERM_BP_DIRECT	GO:0016337	single organismal cell-cell adhesion	10	0.9784735812133072	0.0769652432648383	ENSG00000164199, ENSG00000134760, ENSG00000091129, ENSG00000090339, ENSG00000062038, ENSG00000082293, ENSG00000105376, ENSG00000149573, ENSG00000204539, ENSG00000197467	868	101	16792	1.9154081306748187	1.0	0.8233003137814877	76.68028655022798
GOTERM_BP_DIRECT	GO:0051480	regulation of cytosolic calcium ion concentration	5	0.4892367906066536	0.08076855251747042	ENSG00000196218, ENSG00000072315, ENSG00000110680, ENSG00000198626, ENSG00000172137	868	32	16792	3.0227534562211984	1.0	0.8364559386546451	78.36652850337414
GOTERM_BP_DIRECT	GO:0030838	positive regulation of actin filament polymerization	6	0.5870841487279843	0.08091185848583773	ENSG00000090339, ENSG00000172156, ENSG00000163431, ENSG00000137077, ENSG00000108342, ENSG00000009694	868	45	16792	2.5794162826420894	1.0	0.8350591780455245	78.4277547390555
GOTERM_BP_DIRECT	GO:0042326	negative regulation of phosphorylation	4	0.3913894324853229	0.0813088827985948	ENSG00000035720, ENSG00000147889, ENSG00000147883, ENSG00000145192	868	20	16792	3.8691244239631337	1.0	0.8346407643293983	78.59652583016839
GOTERM_BP_DIRECT	GO:0014911	positive regulation of smooth muscle cell migration	4	0.3913894324853229	0.0813088827985948	ENSG00000086991, ENSG00000133110, ENSG00000104918, ENSG00000164171	868	20	16792	3.8691244239631337	1.0	0.8346407643293983	78.59652583016839
GOTERM_BP_DIRECT	GO:0035584	calcium-mediated signaling using intracellular calcium source	4	0.3913894324853229	0.0813088827985948	ENSG00000115009, ENSG00000172232, ENSG00000198626, ENSG00000122420	868	20	16792	3.8691244239631337	1.0	0.8346407643293983	78.59652583016839
GOTERM_BP_DIRECT	GO:0006833	water transport	4	0.3913894324853229	0.0813088827985948	ENSG00000161798, ENSG00000100373, ENSG00000086159, ENSG00000103375	868	20	16792	3.8691244239631337	1.0	0.8346407643293983	78.59652583016839
GOTERM_BP_DIRECT	GO:0032496	response to lipopolysaccharide	14	1.36986301369863	0.08237686737215177	ENSG00000125931, ENSG00000143556, ENSG00000160951, ENSG00000006128, ENSG00000164761, ENSG00000122420, ENSG00000181195, ENSG00000143839, ENSG00000124875, ENSG00000163735, ENSG00000124107, ENSG00000149021, ENSG00000070193, ENSG00000148926	868	164	16792	1.6514555468135326	1.0	0.8367624596627805	79.0443445486643
GOTERM_BP_DIRECT	GO:0007605	sensory perception of sound	12	1.1741682974559686	0.08296701914202158	ENSG00000105929, ENSG00000164199, ENSG00000090339, ENSG00000188910, ENSG00000149972, ENSG00000196767, ENSG00000108684, ENSG00000145864, ENSG00000104313, ENSG00000187017, ENSG00000060718, ENSG00000108821	868	133	16792	1.7454696649457746	1.0	0.8370655058139288	79.28798907348033
GOTERM_BP_DIRECT	GO:0007204	positive regulation of cytosolic calcium ion concentration	12	1.1741682974559686	0.0864082515581205	ENSG00000170214, ENSG00000182687, ENSG00000183625, ENSG00000072315, ENSG00000110680, ENSG00000134830, ENSG00000160951, ENSG00000006128, ENSG00000173432, ENSG00000196352, ENSG00000148926, ENSG00000122420	868	134	16792	1.732443771923791	1.0	0.8475788846402031	80.65623667668987
GOTERM_BP_DIRECT	GO:0008285	negative regulation of cell proliferation	28	2.73972602739726	0.08667079385609942	ENSG00000140945, ENSG00000088992, ENSG00000117707, ENSG00000198400, ENSG00000113905, ENSG00000100867, ENSG00000169344, ENSG00000147889, ENSG00000167779, ENSG00000174348, ENSG00000123572, ENSG00000124882, ENSG00000147883, ENSG00000278195, ENSG00000184937, ENSG00000139515, ENSG00000148926, ENSG00000163485, ENSG00000179593, ENSG00000138136, ENSG00000138061, ENSG00000160182, ENSG00000143196, ENSG0000…	868	396	16792	1.3678722710980775	1.0	0.8466675912141545	80.7570388337665
GOTERM_BP_DIRECT	GO:0045165	cell fate commitment	6	0.5870841487279843	0.08712349503214036	ENSG00000135925, ENSG00000154764, ENSG00000112333, ENSG00000135547, ENSG00000136574, ENSG00000172020	868	46	16792	2.5233420156281308	1.0	0.8464215538190796	80.92968686713746
GOTERM_BP_DIRECT	GO:0030900	forebrain development	6	0.5870841487279843	0.08712349503214036	ENSG00000116035, ENSG00000107984, ENSG00000162490, ENSG00000164690, ENSG00000101412, ENSG00000278195	868	46	16792	2.5233420156281308	1.0	0.8464215538190796	80.92968686713746
GOTERM_BP_DIRECT	GO:0050885	neuromuscular process controlling balance	6	0.5870841487279843	0.08712349503214036	ENSG00000119508, ENSG00000139304, ENSG00000184254, ENSG00000277586, ENSG00000179915, ENSG00000078328	868	46	16792	2.5233420156281308	1.0	0.8464215538190796	80.92968686713746
GOTERM_BP_DIRECT	GO:0007187	G-protein coupled receptor signaling pathway, coupled to cyclic nucleotide second messenger	6	0.5870841487279843	0.08712349503214036	ENSG00000188778, ENSG00000179546, ENSG00000168830, ENSG00000183729, ENSG00000278195, ENSG00000122585	868	46	16792	2.5233420156281308	1.0	0.8464215538190796	80.92968686713746
GOTERM_BP_DIRECT	GO:0050679	positive regulation of epithelial cell proliferation	7	0.684931506849315	0.08828874284771196	ENSG00000163235, ENSG00000119508, ENSG00000134830, ENSG00000075891, ENSG00000104313, ENSG00000143867, ENSG00000070193	868	60	16792	2.256989247311828	1.0	0.8486140036334577	81.36737289172115
GOTERM_BP_DIRECT	GO:0001649	osteoblast differentiation	10	0.9784735812133072	0.08868300929007991	ENSG00000124813, ENSG00000034971, ENSG00000111087, ENSG00000266524, ENSG00000029559, ENSG00000154342, ENSG00000011028, ENSG00000108821, ENSG00000041982, ENSG00000181195	868	104	16792	1.8601559730591988	1.0	0.84816729194151	81.51330390758952
GOTERM_BP_DIRECT	GO:2000300	regulation of synaptic vesicle exocytosis	3	0.29354207436399216	0.09100663367797748	ENSG00000008056, ENSG00000176406, ENSG00000188906	868	10	16792	5.8036866359447	1.0	0.8541011291532885	82.35165268367524
GOTERM_BP_DIRECT	GO:0002021	response to dietary excess	3	0.29354207436399216	0.09100663367797748	ENSG00000102109, ENSG00000130203, ENSG00000128564	868	10	16792	5.8036866359447	1.0	0.8541011291532885	82.35165268367524
GOTERM_BP_DIRECT	GO:0060174	limb bud formation	3	0.29354207436399216	0.09100663367797748	ENSG00000164690, ENSG00000176887, ENSG00000070193	868	10	16792	5.8036866359447	1.0	0.8541011291532885	82.35165268367524
GOTERM_BP_DIRECT	GO:0070365	hepatocyte differentiation	3	0.29354207436399216	0.09100663367797748	ENSG00000275410, ENSG00000117707, ENSG00000164171	868	10	16792	5.8036866359447	1.0	0.8541011291532885	82.35165268367524
GOTERM_BP_DIRECT	GO:0033619	membrane protein proteolysis	3	0.29354207436399216	0.09100663367797748	ENSG00000103811, ENSG00000131400, ENSG00000187045	868	10	16792	5.8036866359447	1.0	0.8541011291532885	82.35165268367524
GOTERM_BP_DIRECT	GO:0042416	dopamine biosynthetic process	3	0.29354207436399216	0.09100663367797748	ENSG00000170775, ENSG00000132437, ENSG00000142319	868	10	16792	5.8036866359447	1.0	0.8541011291532885	82.35165268367524
GOTERM_BP_DIRECT	GO:0048048	embryonic eye morphogenesis	3	0.29354207436399216	0.09100663367797748	ENSG00000116035, ENSG00000184254, ENSG00000117122	868	10	16792	5.8036866359447	1.0	0.8541011291532885	82.35165268367524
GOTERM_BP_DIRECT	GO:0031016	pancreas development	4	0.3913894324853229	0.09137460983743706	ENSG00000117707, ENSG00000102854, ENSG00000164690, ENSG00000070193	868	21	16792	3.6848804037744127	1.0	0.8535616231061571	82.4810743525812
GOTERM_BP_DIRECT	GO:0055117	regulation of cardiac muscle contraction	4	0.3913894324853229	0.09137460983743706	ENSG00000170214, ENSG00000145362, ENSG00000138622, ENSG00000198626	868	21	16792	3.6848804037744127	1.0	0.8535616231061571	82.4810743525812
GOTERM_BP_DIRECT	GO:0007193	adenylate cyclase-inhibiting G-protein coupled receptor signaling pathway	6	0.5870841487279843	0.09357652035389216	ENSG00000170775, ENSG00000163485, ENSG00000179546, ENSG00000155897, ENSG00000168830, ENSG00000082556	868	47	16792	2.469653887636043	1.0	0.858829144297192	83.23696706430593
GOTERM_BP_DIRECT	GO:0045860	positive regulation of protein kinase activity	6	0.5870841487279843	0.09357652035389216	ENSG00000124145, ENSG00000189056, ENSG00000124882, ENSG00000172232, ENSG00000137077, ENSG00000172724	868	47	16792	2.469653887636043	1.0	0.858829144297192	83.23696706430593
GOTERM_BP_DIRECT	GO:0032956	regulation of actin cytoskeleton organization	6	0.5870841487279843	0.09357652035389216	ENSG00000044524, ENSG00000109205, ENSG00000158055, ENSG00000113905, ENSG00000197046, ENSG00000145242	868	47	16792	2.469653887636043	1.0	0.858829144297192	83.23696706430593
GOTERM_BP_DIRECT	GO:0071805	potassium ion transmembrane transport	11	1.076320939334638	0.09557903163590387	ENSG00000168418, ENSG00000144191, ENSG00000166006, ENSG00000185774, ENSG00000184156, ENSG00000138622, ENSG00000123700, ENSG00000124140, ENSG00000111262, ENSG00000082482, ENSG00000104783	868	121	16792	1.7586929199832426	1.0	0.8632668222790335	83.89755230658764
GOTERM_BP_DIRECT	GO:0043588	skin development	5	0.4892367906066536	0.09623541059107098	ENSG00000132470, ENSG00000196218, ENSG00000188910, ENSG00000135925, ENSG00000165300	868	34	16792	2.844944429384657	1.0	0.863581827933511	84.10866982106253
GOTERM_BP_DIRECT	GO:0007601	visual perception	16	1.5655577299412915	0.09756829854890017	ENSG00000116035, ENSG00000164175, ENSG00000164199, ENSG00000144191, ENSG00000145888, ENSG00000168875, ENSG00000184292, ENSG00000062038, ENSG00000109738, ENSG00000108821, ENSG00000138061, ENSG00000135437, ENSG00000075891, ENSG00000112333, ENSG00000060718, ENSG00000104237	868	201	16792	1.5399500194878144	1.0	0.86587509644504	84.52935719208415
GOTERM_BP_DIRECT	GO:0018108	peptidyl-tyrosine phosphorylation	13	1.2720156555772992	0.09810970691875723	ENSG00000171094, ENSG00000092445, ENSG00000105976, ENSG00000198400, ENSG00000044524, ENSG00000183317, ENSG00000145242, ENSG00000030304, ENSG00000182580, ENSG00000189056, ENSG00000124882, ENSG00000164400, ENSG00000070193	868	153	16792	1.643745670311135	1.0	0.8658369461726885	84.69721281912057
GOTERM_BP_DIRECT	GO:0050900	leukocyte migration	11	1.076320939334638	0.0995818798892453	ENSG00000124469, ENSG00000115414, ENSG00000086548, ENSG00000090339, ENSG00000196611, ENSG00000184500, ENSG00000141738, ENSG00000124731, ENSG00000129654, ENSG00000108821, ENSG00000204936	868	122	16792	1.744277404245675	1.0	0.868454700896791	85.14497876377038
GOTERM_BP_DIRECT	GO:0007613	memory	7	0.684931506849315	0.09966627317883893	ENSG00000030304, ENSG00000160307, ENSG00000196639, ENSG00000174791, ENSG00000129455, ENSG00000082482, ENSG00000166342	868	62	16792	2.1841831425598333	1.0	0.8671153821778912	85.17026829342717
