# Supplementary material for: Molecular Network-Based Identification of Competing Endogenous RNAs in Thyroid Carcinoma
Source: Genes (Basel). 2018 Jan 19;9(1):44. doi: 10.3390/genes9010044 (PMC5793195; doi:10.3390/genes9010044)
Supplement: Supplementary file 1 [file genes-09-00044-s001.zip › supplementary materials/Table S4 Function enrichment of differential expressed RNAs on KEGG pathways.txt]

Category	Term	Count	%	PValue	Genes	List Total	Pop Hits	Pop Total	Fold Enrichment	Bonferroni	Benjamini	FDR
KEGG_PATHWAY	hsa04080:Neuroactive ligand-receptor interaction	38	3.7181996086105675	5.480371164872322E-8	ENSG00000152207, ENSG00000182687, ENSG00000145888, ENSG00000119973, ENSG00000145864, ENSG00000109738, ENSG00000145863, ENSG00000182256, ENSG00000083454, ENSG00000196639, ENSG00000179546, ENSG00000275896, ENSG00000278195, ENSG00000183729, ENSG00000135346, ENSG00000164220, ENSG00000170214, ENSG00000163485, ENSG00000268089, ENSG00000174417, ENSG00000187730, ENSG00000102539, ENSG00000120251, ENSG0000…	355	277	6910	2.670259826104642	1.2933592671182659E-5	1.2933592671182659E-5	7.054943359507959E-5
KEGG_PATHWAY	hsa04610:Complement and coagulation cascades	15	1.467710371819961	7.819743680541855E-6	ENSG00000188488, ENSG00000171560, ENSG00000122861, ENSG00000197766, ENSG00000171564, ENSG00000127241, ENSG00000117322, ENSG00000126218, ENSG00000157131, ENSG00000039537, ENSG00000021852, ENSG00000184500, ENSG00000197249, ENSG00000196352, ENSG00000205403	355	69	6910	4.23147581139008	0.001843764897499156	9.223077745651453E-4	0.010065979849860351
KEGG_PATHWAY	hsa05033:Nicotine addiction	9	0.8806262230919765	7.959357255304223E-4	ENSG00000268089, ENSG00000120251, ENSG00000187730, ENSG00000155511, ENSG00000176884, ENSG00000022355, ENSG00000145864, ENSG00000145863, ENSG00000182256	355	40	6910	4.379577464788733	0.17131537589066115	0.06071707618871136	1.01978983302351
KEGG_PATHWAY	hsa00350:Tyrosine metabolism	8	0.7827788649706457	0.0016893921298957722	ENSG00000141744, ENSG00000132437, ENSG00000184254, ENSG00000138356, ENSG00000132746, ENSG00000248144, ENSG00000006534, ENSG00000196616	355	35	6910	4.449094567404427	0.32903191054261394	0.09494396942323746	2.1530959753740198
KEGG_PATHWAY	hsa04024:cAMP signaling pathway	21	2.054794520547945	0.0026956210192501857	ENSG00000111087, ENSG00000163485, ENSG00000144191, ENSG00000178372, ENSG00000120251, ENSG00000176884, ENSG00000155897, ENSG00000155511, ENSG00000168830, ENSG00000122585, ENSG00000131771, ENSG00000105650, ENSG00000178363, ENSG00000179546, ENSG00000138622, ENSG00000198626, ENSG00000136928, ENSG00000129991, ENSG00000156299, ENSG00000164161, ENSG00000067842	355	198	6910	2.064447289799402	0.47113682898936793	0.11962304678602131	3.415112208440896
KEGG_PATHWAY	hsa00980:Metabolism of xenobiotics by cytochrome P450	11	1.076320939334638	0.00420050004890378	ENSG00000104808, ENSG00000184254, ENSG00000134201, ENSG00000132746, ENSG00000213759, ENSG00000243955, ENSG00000248144, ENSG00000138061, ENSG00000006534, ENSG00000196616, ENSG00000167600	355	74	6910	2.893414541301865	0.629686700408669	0.15258746280064028	5.27454384016659
KEGG_PATHWAY	hsa04970:Salivary secretion	12	1.1741682974559686	0.004212545602956012	ENSG00000161798, ENSG00000170214, ENSG00000187908, ENSG00000178363, ENSG00000188778, ENSG00000178372, ENSG00000155897, ENSG00000170373, ENSG00000170367, ENSG00000104783, ENSG00000170369, ENSG00000067842	355	86	6910	2.716017032427121	0.6307423482421258	0.13265889474396253	5.28929323138877
KEGG_PATHWAY	hsa04514:Cell adhesion molecules (CAMs)	16	1.5655577299412915	0.005884528898832659	ENSG00000204632, ENSG00000091129, ENSG00000113946, ENSG00000062038, ENSG00000169760, ENSG00000179242, ENSG00000163347, ENSG00000134873, ENSG00000129910, ENSG00000090339, ENSG00000124145, ENSG00000134258, ENSG00000165376, ENSG00000179915, ENSG00000213937, ENSG00000170558	355	142	6910	2.1932156318190836	0.7516337945779912	0.15979248282607017	7.316153793668978
KEGG_PATHWAY	hsa05031:Amphetamine addiction	10	0.9784735812133072	0.006107895952129095	ENSG00000125740, ENSG00000132437, ENSG00000178363, ENSG00000120251, ENSG00000178372, ENSG00000155511, ENSG00000176884, ENSG00000198576, ENSG00000131771, ENSG00000142319	355	66	6910	2.949210413999147	0.7644621382902579	0.1484131044327116	7.583879959468199
KEGG_PATHWAY	hsa00982:Drug metabolism - cytochrome P450	10	0.9784735812133072	0.0074353560960913065	ENSG00000184254, ENSG00000138356, ENSG00000134201, ENSG00000132746, ENSG00000094963, ENSG00000213759, ENSG00000243955, ENSG00000248144, ENSG00000006534, ENSG00000196616	355	68	6910	2.8624689312344658	0.8281786715566721	0.16149104083239896	9.160304526477681
KEGG_PATHWAY	hsa04972:Pancreatic secretion	12	1.1741682974559686	0.007634436700376886	ENSG00000187980, ENSG00000138308, ENSG00000080493, ENSG00000163751, ENSG00000155897, ENSG00000198626, ENSG00000137975, ENSG00000204983, ENSG00000188784, ENSG00000275896, ENSG00000041353, ENSG00000067842	355	93	6910	2.5115856428895955	0.8361231180453693	0.15161590609142495	9.39457225640118
KEGG_PATHWAY	hsa05202:Transcriptional misregulation in cancer	17	1.663405088062622	0.011967502493161728	ENSG00000124813, ENSG00000007062, ENSG00000105976, ENSG00000196092, ENSG00000122861, ENSG00000198400, ENSG00000143171, ENSG00000126752, ENSG00000107807, ENSG00000119508, ENSG00000149948, ENSG00000164400, ENSG00000104313, ENSG00000007516, ENSG00000184937, ENSG00000149968, ENSG00000175832	355	168	6910	1.9696512407780014	0.941654131986951	0.21083555782703756	14.357482503359142
KEGG_PATHWAY	hsa04512:ECM-receptor interaction	11	1.076320939334638	0.013013655918720344	ENSG00000132470, ENSG00000115414, ENSG00000124145, ENSG00000189056, ENSG00000029559, ENSG00000060718, ENSG00000105664, ENSG00000164171, ENSG00000108821, ENSG00000172752, ENSG00000041982	355	87	6910	2.4610652420268737	0.954560876824742	0.21163854896281198	15.517512710134085
KEGG_PATHWAY	hsa00830:Retinol metabolism	9	0.8806262230919765	0.017210445717849354	ENSG00000170786, ENSG00000095596, ENSG00000147160, ENSG00000138356, ENSG00000135437, ENSG00000213759, ENSG00000248144, ENSG00000196616, ENSG00000167600	355	65	6910	2.695124593716143	0.9833779141189057	0.2537126009199113	20.02697043891004
KEGG_PATHWAY	hsa05032:Morphine addiction	11	1.076320939334638	0.01746953363497241	ENSG00000163485, ENSG00000268089, ENSG00000187730, ENSG00000155897, ENSG00000022355, ENSG00000145864, ENSG00000145863, ENSG00000136928, ENSG00000162989, ENSG00000182256, ENSG00000105650	355	91	6910	2.3528865500696488	0.9843806804832536	0.24216008786728338	20.297948612746918
KEGG_PATHWAY	hsa04020:Calcium signaling pathway	17	1.663405088062622	0.020808362312647176	ENSG00000170214, ENSG00000152207, ENSG00000174417, ENSG00000178372, ENSG00000155897, ENSG00000176884, ENSG00000160951, ENSG00000198216, ENSG00000122420, ENSG00000083454, ENSG00000196218, ENSG00000196639, ENSG00000178363, ENSG00000188778, ENSG00000198626, ENSG00000161714, ENSG00000067842	355	179	6910	1.8486112203949956	0.993005184870386	0.2666715821507766	23.71506407144901
KEGG_PATHWAY	hsa04060:Cytokine-cytokine receptor interaction	20	1.9569471624266144	0.02635605725158925	ENSG00000115009, ENSG00000181374, ENSG00000160683, ENSG00000183625, ENSG00000240505, ENSG00000105976, ENSG00000125726, ENSG00000172156, ENSG00000205755, ENSG00000120337, ENSG00000164485, ENSG00000145824, ENSG00000108342, ENSG00000172724, ENSG00000164761, ENSG00000197919, ENSG00000164400, ENSG00000184995, ENSG00000196083, ENSG00000137077	355	230	6910	1.6925903245560319	0.9981700498481457	0.309812617979518	29.0954687857377
KEGG_PATHWAY	hsa00340:Histidine metabolism	5	0.4892367906066536	0.027682583657338507	ENSG00000132437, ENSG00000184254, ENSG00000132746, ENSG00000002726, ENSG00000006534	355	23	6910	4.23147581139008	0.9986735119625674	0.30792974236428494	30.329039126682744
KEGG_PATHWAY	hsa04974:Protein digestion and absorption	10	0.9784735812133072	0.035441903826576054	ENSG00000123500, ENSG00000163751, ENSG00000197635, ENSG00000204983, ENSG00000275896, ENSG00000060718, ENSG00000104783, ENSG00000197467, ENSG00000108821, ENSG00000172752	355	88	6910	2.2119078104993597	0.999799783342998	0.36123352275773923	37.156907615176436
KEGG_PATHWAY	hsa05204:Chemical carcinogenesis	9	0.8806262230919765	0.051315677734633566	ENSG00000184254, ENSG00000134201, ENSG00000132746, ENSG00000213759, ENSG00000243955, ENSG00000248144, ENSG00000138061, ENSG00000006534, ENSG00000196616	355	80	6910	2.1897887323943666	0.9999960122606162	0.4629232671158481	49.24424617231189
KEGG_PATHWAY	hsa00360:Phenylalanine metabolism	4	0.3913894324853229	0.05314044425265623	ENSG00000132437, ENSG00000184254, ENSG00000132746, ENSG00000006534	355	17	6910	4.579950289975145	0.9999974684081878	0.4586290631310149	50.48676138705386
KEGG_PATHWAY	hsa04727:GABAergic synapse	9	0.8806262230919765	0.06861096382053872	ENSG00000157103, ENSG00000268089, ENSG00000187730, ENSG00000155897, ENSG00000022355, ENSG00000145864, ENSG00000145863, ENSG00000136928, ENSG00000182256	355	85	6910	2.060977630488815	0.9999999481266093	0.5334898257423415	59.94826549885417
KEGG_PATHWAY	hsa04640:Hematopoietic cell lineage	9	0.8806262230919765	0.06861096382053872	ENSG00000104921, ENSG00000158477, ENSG00000177455, ENSG00000164400, ENSG00000156738, ENSG00000196352, ENSG00000108342, ENSG00000164171, ENSG00000117322	355	85	6910	2.060977630488815	0.9999999481266093	0.5334898257423415	59.94826549885417
KEGG_PATHWAY	hsa00512:Mucin type O-Glycan biosynthesis	5	0.4892367906066536	0.07162829926074386	ENSG00000109586, ENSG00000136542, ENSG00000174473, ENSG00000198488, ENSG00000144278	355	31	6910	3.1394820536119945	0.9999999758805793	0.5335570217791245	61.58682765845088
KEGG_PATHWAY	hsa04723:Retrograde endocannabinoid signaling	10	0.9784735812133072	0.07322682213091644	ENSG00000268089, ENSG00000120251, ENSG00000187730, ENSG00000155511, ENSG00000155897, ENSG00000022355, ENSG00000145864, ENSG00000145863, ENSG00000162989, ENSG00000182256	355	101	6910	1.927206805187561	0.9999999839403653	0.5265883010852372	62.42963157589501
KEGG_PATHWAY	hsa00590:Arachidonic acid metabolism	7	0.684931506849315	0.09634502857041605	ENSG00000187980, ENSG00000138308, ENSG00000186529, ENSG00000176153, ENSG00000179593, ENSG00000188784, ENSG00000012779	355	62	6910	2.1976374375283965	0.9999999999586359	0.615704815645981	72.85955982250579
